# Supplementary material for: Data-Driven Insights into the Transition-Metal-Catalyzed Asymmetric Hydrogenation of Olefins
Source: J Org Chem. 2024 Aug 16;89(17):12467–78. doi: 10.1021/acs.joc.4c01396 (PMC11382158; doi:10.1021/acs.joc.4c01396)
Supplement: Supplementary file 2 — jo4c01396_si_002.xlsx [file jo4c01396_si_002.xlsx]

## Sheet: Sheet1
Reactant SMILES	Product SMILES	solvent SMILES	Additive SMILES	Metal	Ligand SMILES	Pressure/atm	Temperature/C	S/C	Conv.	Yield	time(h)	ee	Scaffold type	Olefin Type	DOI
CC(=O)OCC/C=C(/B1Nc2cccc3cccc(c23)N1)B1OC(C)(C)C(C)(C)O1	CC(O1)(C)C(C)(C)OB1[C@H](B2NC3=C4C(N2)=CC=CC4=CC=C3)CCCOC(C)=O	c1ccccc1		Co	C/C(=N\c1c(C(C)C)cccc1C(C)C)c1cccc(/C(C)=N/[C@@H](C)C(C)(C)C)n1	4	23	20		83	17	97	NNN-pincer	tri-sub	10.1021/jacs.9b12214
CC1(C)OB(/C(=C\B2Nc3cccc4cccc(c34)N2)B2Nc3cccc4cccc(c34)N2)OC1(C)C	CC(O1)(C)C(C)(C)OB1[C@H](B2NC3=C4C(N2)=CC=CC4=CC=C3)CB5NC6=C7C(N5)=CC=CC7=CC=C6	c1ccccc1		Co	C/C(=N\c1c(C(C)C)cccc1C(C)C)c1cccc(/C(C)=N/[C@@H](C)C(C)(C)C)n1	4	23	10		50	24	85	NNN-pincer	tri-sub	10.1021/jacs.9b12214
CC1(C)OB(/C(=C\C2CCCC2)B2Nc3cccc4cccc(c34)N2)OC1(C)C	CC(O1)(C)C(C)(C)OB1[C@H](B2NC3=C4C(N2)=CC=CC4=CC=C3)CC5CCCC5	c1ccccc1		Co	C/C(=N\c1c(C(C)C)cccc1C(C)C)c1cccc(/C(C)=N/[C@@H](C)C(C)(C)C)n1	4	23	10		90	24	93	NNN-pincer	tri-sub	10.1021/jacs.9b12214
CC1(C)OB(/C(=C\c2ccccc2)B2Nc3cccc4cccc(c34)N2)OC1(C)C	CC(O1)(C)C(C)(C)OB1[C@H](B2NC3=C4C(N2)=CC=CC4=CC=C3)CC5=CC=CC=C5	c1ccccc1		Co	C/C(=N\c1c(C(C)C)cccc1C(C)C)c1cccc(/C(C)=N/[C@@H](C)C(C)(C)C)n1	4	23	10		98	24	98	NNN-pincer	tri-sub	10.1021/jacs.9b12214
CC1(C)OB(/C(=C\C2CCCCC2)B2Nc3cccc4cccc(c34)N2)OC1(C)C	CC(O1)(C)C(C)(C)OB1[C@H](B2NC3=C4C(N2)=CC=CC4=CC=C3)CC5CCCCC5	c1ccccc1		Co	C/C(=N\c1c(C(C)C)cccc1C(C)C)c1cccc(/C(C)=N/[C@@H](C)C(C)(C)C)n1	4	23	10		98	24	98	NNN-pincer	tri-sub	10.1021/jacs.9b12214
CC1(C)OB(/C(=C\Cc2ccccc2)B2Nc3cccc4cccc(c34)N2)OC1(C)C	CC(O1)(C)C(C)(C)OB1[C@H](B2NC3=C4C(N2)=CC=CC4=CC=C3)CCC5=CC=CC=C5	c1ccccc1		Co	C/C(=N\c1c(C(C)C)cccc1C(C)C)c1cccc(/C(C)=N/[C@@H](C)C(C)(C)C)n1	4	23	20		93	17	97	NNN-pincer	tri-sub	10.1021/jacs.9b12214
CC1(C)OB(/C(=C\CCc2ccccc2)B2Nc3cccc4cccc(c34)N2)OC1(C)C	CC(O1)(C)C(C)(C)OB1[C@H](B2NC3=C4C(N2)=CC=CC4=CC=C3)CCCC5=CC=CC=C5	c1ccccc1		Co	C/C(=N\c1c(C(C)C)cccc1C(C)C)c1cccc(/C(C)=N/[C@@H](C)C(C)(C)C)n1	4	23	20		84	17	97	NNN-pincer	tri-sub	10.1021/jacs.9b12214
CC1(C)OB(/C(=C\CCCN2C(=O)c3ccccc3C2=O)B2Nc3cccc4cccc(c34)N2)OC1(C)C	CC(O1)(C)C(C)(C)OB1[C@H](B2NC3=C4C(N2)=CC=CC4=CC=C3)CCCCN5C(C(C=CC=C6)=C6C5=O)=O	c1ccccc1		Co	C/C(=N\c1c(C(C)C)cccc1C(C)C)c1cccc(/C(C)=N/[C@@H](C)C(C)(C)C)n1	4	23	20		90	17	97	NNN-pincer	tri-sub	10.1021/jacs.9b12214
CC1(C)OB(/C(=C\CCO[Si](C)(C)C(C)(C)C)B2Nc3cccc4cccc(c34)N2)OC1(C)C	CC(O1)(C)C(C)(C)OB1[C@H](B2NC3=C4C(N2)=CC=CC4=CC=C3)CCCO[Si](C)(C)C(C)(C)C	c1ccccc1		Co	C/C(=N\c1c(C(C)C)cccc1C(C)C)c1cccc(/C(C)=N/[C@@H](C)C(C)(C)C)n1	4	23	20		75	17	93	NNN-pincer	tri-sub	10.1021/jacs.9b12214
CC1(C)OB(/C(=C\CCOC2CCCCO2)B2Nc3cccc4cccc(c34)N2)OC1(C)C	CC(O1)(C)C(C)(C)OB1[C@H](B2NC3=C4C(N2)=CC=CC4=CC=C3)CCCOC5OCCCC5	c1ccccc1		Co	C/C(=N\c1c(C(C)C)cccc1C(C)C)c1cccc(/C(C)=N/[C@@H](C)C(C)(C)C)n1	4	23	20		87	17	91	NNN-pincer	tri-sub	10.1021/jacs.9b12214
CCCCC/C=C(/B1Nc2cccc3cccc(c23)N1)B1OC(C)(C)C(C)(C)O1	CCCCCC[C@H](B1OC(C)(C)C(C)(C)O1)B2NC3=C4C(N2)=CC=CC4=CC=C3	c1ccccc1		Co	C/C(=N\c1c(C(C)C)cccc1C(C)C)c1cccc(/C(C)=N/[C@@H](C)C(C)(C)C)n1	4	23	20			17	96	NNN-pincer	tri-sub	10.1021/jacs.9b12214
CCCCCC/C=C(/B1Nc2cccc3cccc(c23)N1)B1OC(C)(C)C(C)(C)O1	CC(O1)(C)C(C)(C)OB1[C@H](B2NC3=C4C(N2)=CC=CC4=CC=C3)CCCCCCC	c1ccccc1		Co	C/C(=N\c1c(C(C)C)cccc1C(C)C)c1cccc(/C(C)=N/[C@@H](C)C(C)(C)C)n1	4	23	20		98	17	96	NNN-pincer	tri-sub	10.1021/jacs.9b12214
C=C(c1ccc(C(F)(F)F)cc1)C(C)C	C[C@H](C(C)C)C1=CC=C(C(F)(F)F)C=C1	c1ccccc1		Co	C/C(=N\c1c(C(C)C)cccc1C(C)C)c1cccc(/C(C)=N/[C@@H](C)C2CCCCC2)n1	4	22	20		98	24	66	NNN-pincer	di-sub	10.1021/ja300503k
C=C(c1ccc(C)cc1)C(C)C	C[C@H](C(C)C)C1=CC=C(C)C=C1	c1ccccc1		Co	C/C(=N\c1c(C(C)C)cccc1C(C)C)c1cccc(/C(C)=N/[C@@H](C)C2CCCCC2)n1	4	22	20		98	24	90	NNN-pincer	di-sub	10.1021/ja300503k
C=C(c1ccc(F)cc1)C(C)C	C[C@H](C(C)C)C1=CC=C(F)C=C1	c1ccccc1		Co	C/C(=N\c1c(C(C)C)cccc1C(C)C)c1cccc(/C(C)=N/[C@@H](C)C2CCCCC2)n1	4	22	20		98	24	78	NNN-pincer	di-sub	10.1021/ja300503k
C=C(c1ccc(N(C)C)cc1)C(C)C	C[C@H](C(C)C)C1=CC=C(N(C)C)C=C1	c1ccccc1		Co	C/C(=N\c1c(C(C)C)cccc1C(C)C)c1cccc(/C(C)=N/[C@@H](C)C2CCCCC2)n1	4	22	20		98	24	96	NNN-pincer	di-sub	10.1021/ja300503k
C=C(c1ccc(OC)cc1)C(C)C	C[C@H](C(C)C)C1=CC=C(OC)C=C1	c1ccccc1		Co	C/C(=N\c1c(C(C)C)cccc1C(C)C)c1cccc(/C(C)=N/[C@@H](C)C2CCCCC2)n1	4	22	20		98	24	94	NNN-pincer	di-sub	10.1021/ja300503k
C=C(c1ccccc1)C(C)(C)C	C[C@H](C(C)(C)C)C1=CC=CC=C1	c1ccccc1		Co	C/C(=N\c1c(C(C)C)cccc1C(C)C)c1cccc(/C(C)=N/[C@@H](C)C2CCCCC2)n1	4	22	20		5	24	98	NNN-pincer	di-sub	10.1021/ja300503k
C=C(c1ccccc1)C(C)C	C[C@H](C(C)C)C1=CC=CC=C1	c1ccccc1		Co	C/C(=N\c1c(C(C)C)cccc1C(C)C)c1cccc(/C(C)=N/[C@@H](C)C2CCCCC2)n1	4	22	20		87	24	90	NNN-pincer	di-sub	10.1021/ja300503k
C=C(c1ccccc1)C1CCCCC1	C[C@H](C1CCCCC1)C2=CC=CC=C2	c1ccccc1		Co	C/C(=N\c1c(C(C)C)cccc1C(C)C)c1cccc(/C(C)=N/[C@@H](C)C2CCCCC2)n1	4	22	20		70	24	80	NNN-pincer	di-sub	10.1021/ja300503k
C=C1CCc2ccccc21	C[C@H]1CCC2=CC=CC=C21	c1ccccc1		Co	C/C(=N\c1c(C(C)C)cccc1C(C)C)c1cccc(/C(C)=N/[C@@H](C)C2CCCCC2)n1	4	22	20		98	1	39	NNN-pincer	di-sub	10.1021/ja300503k
CCCCC/C=C(/B1Nc2cccc3cccc(c23)N1)B1OC(C)(C)C(C)(C)O1	CCCCCC[C@H](B1OC(C)(C)C(C)(C)O1)B2NC3=C4C(N2)=CC=CC4=CC=C3	c1ccccc1		Co	C/C(=N\c1c(C(C)C)cccc1C(C)C)c1cccc(/C(C)=N/[C@@H](C)C2CCCCC2)n1	1	23	20			17	83	NNN-pincer	tri-sub	10.1021/jacs.9b12214
CCCCC/C=C(/B1Nc2cccc3cccc(c23)N1)B1OC(C)(C)C(C)(C)O1	CCCCCC[C@H](B1OC(C)(C)C(C)(C)O1)B2NC3=C4C(N2)=CC=CC4=CC=C3	c1ccccc1		Co	C/C(=N\c1c(C(C)C)cccc1C(C)C)c1cccc(/C(C)=N/[C@@H](C)C2CCCCC2)n1	4	23	20			17	90	NNN-pincer	tri-sub	10.1021/jacs.9b12214
C=C(c1ccccc1)[SiH](c1ccccc1)c1ccccc1	C[C@H](C1=CC=CC=C1)[SiH](C2=CC=CC=C2)C3=CC=CC=C3	c1ccccc1	CC[BH-](CC)CC.[Na+]	Co	CC(C)(C)[C@H]1COC(c2cccc(CP(C(C)(C)C)C(C)(C)C)n2)=N1	2	25	20		92	5	82	phosphine-pyridine-oxazoline(PPO)	di-sub	10.1021/acs.organomet.9b00067
C/C(=C\c1ccccc1)c1ccccc1	C[C@H](C1=CC=CC=C1)CC2=CC=CC=C2	C1CCOC1	C[Si](C)(C[Li])C	Co	C[C@H](C1=C(P(c2ccccc2)c2ccccc2)C([Fe]C2C=CC=C2)C=C1[Si](C)(C)C)P(C1CCCCC1)C1CCCCC1	34	23	10	80.1		20	62.2	ferrocene bisphosphine	tri-sub	10.1126/science.1243550
C=C(NC(C)=O)C(=O)OC	C[C@H](NC(C)=O)C(OC)=O	C1CCOC1	C[Si](C)(C[Li])C	Co	C[C@H]1CC[C@H](C)P1c1c(P2[C@H](C)CC[C@H]2C)c(=O)n(C)n(C)c1=O	34	23	10	13		20	94.7	bisphosphine	di-sub	10.1126/science.1243550
C=C(NC(C)=O)C(=O)OC	C[C@H](NC(C)=O)C(OC)=O	C1CCOC1	C[Si](C)(C[Li])C	Co	C[C@H]1CC[C@H](C)P1c1ccccc1P1[C@H](C)CC[C@H]1C	34	23	10	9		20	72.5	bisphosphine	di-sub	10.1126/science.1243550
C=C(NC(C)=O)C(=O)OC	C[C@H](NC(C)=O)C(OC)=O	C1CCOC1	C[Si](C)(C[Li])C	Co	C[C@H]1CC[C@H](C)P1CCP1[C@H](C)CC[C@H]1C	34	23	10	99		20	52.9	bisphosphine	di-sub	10.1126/science.1243550
C=C(NC(C)=O)C(=O)OC	C[C@H](NC(C)=O)C(OC)=O	C1CCOC1	C[Si](C)(C[Li])C	Co	C[P@](c1ccccc1)c1ccccc1[P@@](C)c1ccccc1	34	23	10	99		20	77	bisphosphine	di-sub	10.1126/science.1243550
O=C(O)/C(=C/c1ccccc1)c1ccccc1	O=C([C@@H](C1=CC=CC=C1)CC2=CC=CC=C2)O	C1CCOC1		Co	c1ccc([C@@H]2CC[C@@H](c3ccccc3)P2CCP2[C@@H](c3ccccc3)CC[C@@H]2c2ccccc2)cc1	60	50	20	0		24	0	bisphosphine	tri-sub	10.1038/s41467-020-17057-z
C=C(Cn1cccn1)c1ccccc1	C[C@@H](CN1C=CC=N1)C2=CC=CC=C2	C1CCOC1	Zn	Co	c1ccc([C@@H]2CC[C@@H](c3ccccc3)P2CCP2[C@H](c3ccccc3)CC[C@H]2c2ccccc2)cc1	40	50	100	93		24	78	bisphosphine	di-sub	10.1002/chem.202201517
CC(=O)NC1=CCc2ccccc21	O=C(C)NC1CCC2=CC=CC=C21	C1CCOC1	Zn	Co	c1ccc([C@@H]2CC[C@@H](c3ccccc3)P2CCP2[C@H](c3ccccc3)CC[C@H]2c2ccccc2)cc1	49	50	20	99		22	80	bisphosphine	tri-sub	10.1039/D3CY01292A
C/C(=C\c1ccccc1)c1ccccc1	C[C@H](C1=CC=CC=C1)CC2=CC=CC=C2	C1CCOC1	C[Si](C)(C[Li])C	Co	c1ccc(P(c2ccccc2)[C@@H]2CCC[C@@H]2[C@H]2CCC[C@H]2P(c2ccccc2)c2ccccc2)cc1	34	23	10	12.9		20	74.9	bisphosphine	tri-sub	10.1126/science.1243550
C=C(c1ccccc1)[SiH](c1ccccc1)c1ccccc1	C[C@H](C1=CC=CC=C1)[SiH](C2=CC=CC=C2)C3=CC=CC=C3	C1CCOC1	CC[BH-](CC)CC.[Na+]	Co	CC(C)(C)[C@H]1COC(c2cccc(CP(C(C)(C)C)C(C)(C)C)n2)=N1	2	25	20		92	5	85	phosphine-pyridine-oxazoline(PPO)	di-sub	10.1021/acs.organomet.9b00067
C=C(NC(C)=O)C(=O)OC	C[C@H](NC(C)=O)C(OC)=O	C1CCOC1	C[Si](C)(C[Li])C	Co	CC(C)(C)[P@]1CCC[C@@H]1[C@H]1CCC[P@@]1C(C)(C)C	34	23	10	99		20	93	bisphosphine	di-sub	10.1126/science.1243550
C=C(NC(C)=O)C(=O)OC	C[C@H](NC(C)=O)C(OC)=O	C1CCOC1	C[Si](C)(C[Li])C	Co	CC(C)[C@@H]1CC[C@@H](C(C)C)P1c1ccccc1P1[C@@H](C(C)C)CC[C@@H]1C(C)C	34	23	10	92.3		20	94.2	bisphosphine	di-sub	10.1126/science.1243550
COC(=O)/C(=C/c1ccccc1)NC(C)=O	O=C(OC)[C@@H](NC(C)=O)CC1=CC=CC=C1	C1CCOC1	C[Si](C)(C[Li])C	Co	CC(C)[C@@H]1CC[C@@H](C(C)C)P1c1ccccc1P1[C@@H](C(C)C)CC[C@@H]1C(C)C	34	22	20	99		12	92.7	bisphosphine	tri-sub	10.1126/science.1243550
C=C(NC(C)=O)C(=O)OC	C[C@H](NC(C)=O)C(OC)=O	C1CCOC1	C[Si](C)(C[Li])C	Co	CC[C@H]1CC[C@H](CC)P1c1ccccc1P1[C@H](CC)CC[C@H]1CC	34	23	10	80.1		20	90.3	bisphosphine	di-sub	10.1126/science.1243550
C=C(NC(C)=O)c1ccccc1	C[C@H](NC(C)=O)C1=CC=CC=C1	C1CCOC1	C[Si](C)(C[Li])C	Co	CC[C@H]1CC[C@H](CC)P1c1ccccc1P1[C@H](CC)CC[C@H]1CC	34	22	20	99		6	82	bisphosphine	tri-sub	10.1126/science.1243550
C=C(NC(C)=O)C(=O)OC	C[C@H](NC(C)=O)C(OC)=O	C1CCOC1	C[Si](C)(C[Li])C	Co	CC[C@H]1CC[C@H](CC)P1CCP1[C@H](CC)CC[C@H]1CC	34	23	10	99		20	95.3	bisphosphine	di-sub	10.1126/science.1243550
C/C(=C\c1ccccc1)c1ccccc1	C[C@H](C1=CC=CC=C1)CC2=CC=CC=C2	C1CCOC1	C[Si](C)(C[Li])C	Co	Cc1cc(C)cc(C(c2cc(C)cc(C)c2)[C@H](C)C2=C(P(c3ccccc3C)c3ccccc3C)C([Fe]C3C=CC=C3)C=C2)c1	34	23	10	22.3		20	71.6	ferrocene bisphosphine	tri-sub	10.1126/science.1243550
C/C(=C\c1ccccc1)c1ccccc1	C[C@H](C1=CC=CC=C1)CC2=CC=CC=C2	C1CCOC1	C[Si](C)(C[Li])C	Co	Cc1cc(C)cc(P(c2cc(C)cc(C)c2)c2ccc3c(c2-c2c(P(c4cc(C)cc(C)c4)c4cc(C)cc(C)c4)ccc4c2OCO4)OCO3)c1	34	23	10	27.4		20	58.4	bisphosphine	tri-sub	10.1126/science.1243550
C/C(=C\c1ccccc1)c1ccccc1	C[C@H](C1=CC=CC=C1)CC2=CC=CC=C2	C1CCOC1	C[Si](C)(C[Li])C	Co	COc1c(C(C)(C)C)cc(P(c2cc(C(C)(C)C)c(OC)c(C(C)(C)C)c2)c2ccc3c(c2-c2c(P(c4cc(C(C)(C)C)c(OC)c(C(C)(C)C)c4)c4cc(C(C)(C)C)c(OC)c(C(C)(C)C)c4)ccc4c2OCO4)OCO3)cc1C(C)(C)C	34	23	10	23.8		20	61.5	bisphosphine	tri-sub	10.1126/science.1243550
C/C(=C\c1ccccc1)c1ccccc1	C[C@H](C1=CC=CC=C1)CC2=CC=CC=C2	C1CCOC1	C[Si](C)(C[Li])C	Co	COc1cccc(P(c2cc(C(C)(C)C)c(OC)c(C(C)(C)C)c2)c2cc(C(C)(C)C)c(OC)c(C(C)(C)C)c2)c1-c1c(OC)cccc1P(c1cc(C(C)(C)C)c(OC)c(C(C)(C)C)c1)c1cc(C(C)(C)C)c(OC)c(C(C)(C)C)c1	34	23	10	83.1		20	93.8	bisphosphine	tri-sub	10.1126/science.1243550
C=C(NC(C)=O)C(=O)OC	C[C@H](NC(C)=O)C(OC)=O	C1CCOC1	C[Si](C)(C[Li])C	Co	CP(c1ccccc1P(C)C(C)(C)C)C(C)(C)C	34	23	10	99		20	93.4	bisphosphine	di-sub	10.1126/science.1243550
C=C(NC(C)=O)C(=O)OC	C[C@H](NC(C)=O)C(OC)=O	C1CCOC1	C[Si](C)(C[Li])C	Co	CP(c1nc2ccccc2nc1P(C)C(C)(C)C)C(C)(C)C	34	23	10	93.2		20	96.4	bisphosphine	di-sub	10.1126/science.1243550
C=C(NC(C)=O)C(=O)OC	C[C@H](NC(C)=O)C(OC)=O	C1CCOC1	C[Si](C)(C[Li])C	Co	CP(CCP(C)C(C)(C)C)C(C)(C)C	34	23	10	99		20	86.5	bisphosphine	di-sub	10.1126/science.1243550
O=C(O)/C(=C/c1ccccc1)c1ccccc1	O=C([C@@H](C1=CC=CC=C1)CC2=CC=CC=C2)O	C1COCCO1		Co	c1ccc([C@@H]2CC[C@@H](c3ccccc3)P2CCP2[C@@H](c3ccccc3)CC[C@@H]2c2ccccc2)cc1	60	50	20	0		24	0	bisphosphine	tri-sub	10.1038/s41467-020-17057-z
C=C(Cn1cccn1)c1ccccc1	C[C@@H](CN1C=CC=N1)C2=CC=CC=C2	CC#N	Zn	Co	c1ccc([C@@H]2CC[C@@H](c3ccccc3)P2CCP2[C@H](c3ccccc3)CC[C@H]2c2ccccc2)cc1	40	50	100	0		24	0	bisphosphine	di-sub	10.1002/chem.202201517
C=C(C#Cc1cc(C)cc(C)c1)NC(C)=O	C[C@@H](NC(C)=O)C#CC1=CC(C)=CC(C)=C1	CC#N	Zn	Co	CP(c1nc2ccccc2nc1P(C)C(C)(C)C)C(C)(C)C	40	50	100	95		21	99	bisphosphine	di-sub	10.1002/ange.202106566
C=C(C#Cc1cc(Cl)cc(Cl)c1)NC(C)=O	C[C@@H](NC(C)=O)C#CC1=CC(Cl)=CC(Cl)=C1	CC#N	Zn	Co	CP(c1nc2ccccc2nc1P(C)C(C)(C)C)C(C)(C)C	40	50	100	97		21	99	bisphosphine	di-sub	10.1002/ange.202106566
C=C(C#Cc1cc(OC)cc(OC)c1)NC(C)=O	C[C@@H](NC(C)=O)C#CC1=CC(OC)=CC(OC)=C1	CC#N	Zn	Co	CP(c1nc2ccccc2nc1P(C)C(C)(C)C)C(C)(C)C	40	50	100	91		21	99	bisphosphine	di-sub	10.1002/ange.202106566
C=C(C#Cc1ccc(C(C)(C)C)cc1)NC(C)=O	C[C@@H](NC(C)=O)C#CC1=CC=C(C(C)(C)C)C=C1	CC#N	Zn	Co	CP(c1nc2ccccc2nc1P(C)C(C)(C)C)C(C)(C)C	40	50	100	95		21	99	bisphosphine	di-sub	10.1002/ange.202106566
C=C(C#Cc1ccc(C(C)C)cc1)NC(C)=O	C[C@@H](NC(C)=O)C#CC1=CC=C(C(C)C)C=C1	CC#N	Zn	Co	CP(c1nc2ccccc2nc1P(C)C(C)(C)C)C(C)(C)C	40	50	100	94		21	99	bisphosphine	di-sub	10.1002/ange.202106566
C=C(C#Cc1ccc(C(F)(F)F)cc1)NC(C)=O	C[C@@H](NC(C)=O)C#CC1=CC=C(C(F)(F)F)C=C1	CC#N	Zn	Co	CP(c1nc2ccccc2nc1P(C)C(C)(C)C)C(C)(C)C	40	50	100	97		21	99	bisphosphine	di-sub	10.1002/ange.202106566
C=C(C#Cc1ccc(C)c(C)c1)NC(C)=O	C[C@@H](NC(C)=O)C#CC1=CC(C)=C(C)C=C1	CC#N	Zn	Co	CP(c1nc2ccccc2nc1P(C)C(C)(C)C)C(C)(C)C	40	50	100	98		21	99	bisphosphine	di-sub	10.1002/ange.202106566
C=C(C#Cc1ccc(C)cc1)NC(C)=O	C[C@@H](NC(C)=O)C#CC1=CC=C(C)C=C1	CC#N	Zn	Co	CP(c1nc2ccccc2nc1P(C)C(C)(C)C)C(C)(C)C	40	50	100	95		21	99	bisphosphine	di-sub	10.1002/ange.202106566
C=C(C#Cc1ccc(CC)cc1)NC(C)=O	C[C@@H](NC(C)=O)C#CC1=CC=C(CC)C=C1	CC#N	Zn	Co	CP(c1nc2ccccc2nc1P(C)C(C)(C)C)C(C)(C)C	40	50	100	95		21	99	bisphosphine	di-sub	10.1002/ange.202106566
C=C(C#Cc1ccc(CCC)cc1)NC(C)=O	C[C@@H](NC(C)=O)C#CC1=CC=C(CCC)C=C1	CC#N	Zn	Co	CP(c1nc2ccccc2nc1P(C)C(C)(C)C)C(C)(C)C	40	50	100	96		21	99	bisphosphine	di-sub	10.1002/ange.202106566
C=C(C#Cc1ccc(CCCC)cc1)NC(C)=O	C[C@@H](NC(C)=O)C#CC1=CC=C(CCCC)C=C1	CC#N	Zn	Co	CP(c1nc2ccccc2nc1P(C)C(C)(C)C)C(C)(C)C	40	50	100	96		21	99	bisphosphine	di-sub	10.1002/ange.202106566
C=C(C#Cc1ccc(Cl)cc1)NC(C)=O	C[C@@H](NC(C)=O)C#CC1=CC=C(Cl)C=C1	CC#N	Zn	Co	CP(c1nc2ccccc2nc1P(C)C(C)(C)C)C(C)(C)C	40	50	100	97		21	99	bisphosphine	di-sub	10.1002/ange.202106566
C=C(C#Cc1ccc(F)cc1)NC(C)=O	C[C@@H](NC(C)=O)C#CC1=CC=C(F)C=C1	CC#N	Zn	Co	CP(c1nc2ccccc2nc1P(C)C(C)(C)C)C(C)(C)C	40	50	100	95		21	99	bisphosphine	di-sub	10.1002/ange.202106566
C=C(C#Cc1ccc(OC(C)=O)cc1)NC(C)=O	C[C@@H](NC(C)=O)C#CC1=CC=C(C(OC)=O)C=C1	CC#N	Zn	Co	CP(c1nc2ccccc2nc1P(C)C(C)(C)C)C(C)(C)C	40	50	100	94		21	99	bisphosphine	di-sub	10.1002/ange.202106566
C=C(C#Cc1ccc(OC)cc1)NC(C)=O	C[C@@H](NC(C)=O)C#CC1=CC=C(OC)C=C1	CC#N	Zn	Co	CP(c1nc2ccccc2nc1P(C)C(C)(C)C)C(C)(C)C	40	50	100	96		21	99	bisphosphine	di-sub	10.1002/ange.202106566
C=C(C#Cc1ccc2c(c1)OCO2)NC(C)=O	C[C@@H](NC(C)=O)C#CC1=CC(OCO2)=C2C=C1	CC#N	Zn	Co	CP(c1nc2ccccc2nc1P(C)C(C)(C)C)C(C)(C)C	40	50	100	98		21	99	bisphosphine	di-sub	10.1002/ange.202106566
C=C(C#Cc1ccc2ccccc2c1)NC(C)=O	C[C@@H](NC(C)=O)C#CC1=CC(C=CC=C2)=C2C=C1	CC#N	Zn	Co	CP(c1nc2ccccc2nc1P(C)C(C)(C)C)C(C)(C)C	40	50	100	93		21	99	bisphosphine	di-sub	10.1002/ange.202106566
C=C(C#Cc1cccc(C)c1)NC(C)=O	C[C@@H](NC(C)=O)C#CC1=CC(C)=CC=C1	CC#N	Zn	Co	CP(c1nc2ccccc2nc1P(C)C(C)(C)C)C(C)(C)C	40	50	100	96		21	99	bisphosphine	di-sub	10.1002/ange.202106566
C=C(C#Cc1cccc(C)c1C)NC(C)=O	C[C@@H](NC(C)=O)C#CC1=C(C)C(C)=CC=C1	CC#N	Zn	Co	CP(c1nc2ccccc2nc1P(C)C(C)(C)C)C(C)(C)C	40	50	100	98		21	98	bisphosphine	di-sub	10.1002/ange.202106566
C=C(C#Cc1cccc(F)c1)NC(C)=O	C[C@@H](NC(C)=O)C#CC1=CC(F)=CC=C1	CC#N	Zn	Co	CP(c1nc2ccccc2nc1P(C)C(C)(C)C)C(C)(C)C	40	50	100	96		21	99	bisphosphine	di-sub	10.1002/ange.202106566
C=C(C#Cc1ccccc1)NC(C)=O	C[C@@H](NC(C)=O)C#CC1=CC=CC=C1	CC#N	Zn	Co	CP(c1nc2ccccc2nc1P(C)C(C)(C)C)C(C)(C)C	40	50	100	95		24	99	bisphosphine	di-sub	10.1002/ange.202106566
C=C(C#Cc1ccccc1)NC(C)=O	C[C@@H](NC(C)=O)C#CC1=CC=CC=C1	CC#N	Zn	Co	CP(c1nc2ccccc2nc1P(C)C(C)(C)C)C(C)(C)C	20	50	100	41		24	99	bisphosphine	di-sub	10.1002/ange.202106566
C=C(C#Cc1ccccc1)NC(C)=O	C[C@@H](NC(C)=O)C#CC1=CC=CC=C1	CC#N	Zn	Co	CP(c1nc2ccccc2nc1P(C)C(C)(C)C)C(C)(C)C	40	50	100	99		21	99	bisphosphine	di-sub	10.1002/ange.202106566
C=C(C#Cc1ccccc1C)NC(C)=O	C[C@@H](NC(C)=O)C#CC1=C(C)C=CC=C1	CC#N	Zn	Co	CP(c1nc2ccccc2nc1P(C)C(C)(C)C)C(C)(C)C	40	50	100	96		21	99	bisphosphine	di-sub	10.1002/ange.202106566
C=C(C#Cc1ccccc1F)NC(C)=O	C[C@@H](NC(C)=O)C#CC1=C(F)C=CC=C1	CC#N	Zn	Co	CP(c1nc2ccccc2nc1P(C)C(C)(C)C)C(C)(C)C	40	50	100	95		21	99	bisphosphine	di-sub	10.1002/ange.202106566
C=C(C#Cc1ccoc1)NC(C)=O	C[C@@H](NC(C)=O)C#CC1=COC=C1	CC#N	Zn	Co	CP(c1nc2ccccc2nc1P(C)C(C)(C)C)C(C)(C)C	40	50	100	98		21	93	bisphosphine	di-sub	10.1002/ange.202106566
C=C(C#Cc1ccsc1)NC(C)=O	C[C@@H](NC(C)=O)C#CC1=CSC=C1	CC#N	Zn	Co	CP(c1nc2ccccc2nc1P(C)C(C)(C)C)C(C)(C)C	40	50	100	97		21	99	bisphosphine	di-sub	10.1002/ange.202106566
COc1ccc(C2=C(C(=O)O)CCCC2)cc1	COC1=CC=C([C@H]2[C@@H](C(O)=O)CCCC2)C=C1	CC(C)(C)O		Co	C[C@@H]1CC[C@@H](C)C1c1ccccc1C1[C@H](C)CC[C@H]1C	80	50	50	56		24	18	bisphosphine	tetra-sub	10.1002/anie.202016705
COc1ccc(C2=C(C(=O)O)CCCC2)cc1	COC1=CC=C([C@H]2[C@@H](C(O)=O)CCCC2)C=C1	CC(C)(C)O		Co	C[C@H](C1=CC=C(P(c2ccccc2)c2ccccc2)C1[Fe]C1C=CC=C1)P(C1CCCCC1)C1CCCCC1	80	50	50	61		24	73	ferrocene bisphosphine	tetra-sub	10.1002/anie.202016705
COc1ccc(C2=C(C(=O)O)CCCC2)cc1	COC1=CC=C([C@H]2[C@@H](C(O)=O)CCCC2)C=C1	CC(C)(C)O		Co	C[P@](c1ccccc1[P@@](C)C(C)(C)C)C(C)(C)C	80	50	50	0		24	0	bisphosphine	tetra-sub	10.1002/anie.202016705
COc1ccc(C2=C(C(=O)O)CCCC2)cc1	COC1=CC=C([C@H]2[C@@H](C(O)=O)CCCC2)C=C1	CC(C)(C)O		Co	C[P@](c1nc2ccccc2nc1[P@@](C)C(C)(C)C)C(C)(C)C	80	50	50	47		24	12	bisphosphine	tetra-sub	10.1002/anie.202016705
C=C(Cn1cccn1)c1ccccc1	C[C@@H](CN1C=CC=N1)C2=CC=CC=C2	CC(C)(C)O	Zn	Co	c1ccc([C@@H]2CC[C@@H](c3ccccc3)P2CCP2[C@H](c3ccccc3)CC[C@H]2c2ccccc2)cc1	40	50	100	99		24	30	bisphosphine	di-sub	10.1002/chem.202201517
CC(=O)NC1=CCc2ccccc21	O=C(C)NC1CCC2=CC=CC=C21	CC(C)(C)O	Zn	Co	c1ccc([C@@H]2CC[C@@H](c3ccccc3)P2CCP2[C@H](c3ccccc3)CC[C@H]2c2ccccc2)cc1	49	50	20	82		22	72	bisphosphine	tri-sub	10.1039/D3CY01292A
CC(C)=C(C(=O)O)c1ccc(C(C)C)cc1	CC(C)[C@H](C(O)=O)C1=CC=C(C(C)C)C=C1	CC(C)(C)O		Co	c1ccc([C@@H]2CC[C@@H](c3ccccc3)P2CCP2[C@H](c3ccccc3)CC[C@H]2c2ccccc2)cc1	80	40	200		97	72	94	bisphosphine	tetra-sub	10.1002/anie.202016705
CC(C)=C(C(=O)O)c1ccc(C)c(C)c1	CC(C)[C@H](C(O)=O)C1=CC(C)=C(C)C=C1	CC(C)(C)O		Co	c1ccc([C@@H]2CC[C@@H](c3ccccc3)P2CCP2[C@H](c3ccccc3)CC[C@H]2c2ccccc2)cc1	80	40	200		93	72	92	bisphosphine	tetra-sub	10.1002/anie.202016705
CC(C)=C(C(=O)O)c1ccc(C)cc1	CC1=CC=C([C@H](C(C)C)C(O)=O)C=C1	CC(C)(C)O		Co	c1ccc([C@@H]2CC[C@@H](c3ccccc3)P2CCP2[C@H](c3ccccc3)CC[C@H]2c2ccccc2)cc1	80	40	100		95	72	93	bisphosphine	tetra-sub	10.1002/anie.202016705
CC(C)=C(C(=O)O)c1ccc(Cl)cc1	ClC1=CC=C([C@H](C(C)C)C(O)=O)C=C1	CC(C)(C)O		Co	c1ccc([C@@H]2CC[C@@H](c3ccccc3)P2CCP2[C@H](c3ccccc3)CC[C@H]2c2ccccc2)cc1	80	40	100		91	72	88	bisphosphine	tetra-sub	10.1002/anie.202016705
CC(C)=C(C(=O)O)c1ccc(F)cc1	FC1=CC=C([C@H](C(C)C)C(O)=O)C=C1	CC(C)(C)O		Co	c1ccc([C@@H]2CC[C@@H](c3ccccc3)P2CCP2[C@H](c3ccccc3)CC[C@H]2c2ccccc2)cc1	80	40	100		85	72	87	bisphosphine	tetra-sub	10.1002/anie.202016705
CC(C)=C(C(=O)O)c1cccc(C)c1	CC(C)[C@H](C(O)=O)C1=CC(C)=CC=C1	CC(C)(C)O		Co	c1ccc([C@@H]2CC[C@@H](c3ccccc3)P2CCP2[C@H](c3ccccc3)CC[C@H]2c2ccccc2)cc1	80	40	100		94	72	92	bisphosphine	tetra-sub	10.1002/anie.202016705
Cc1ccc(C2=C(C(=O)O)CCCC2)cc1	CC1=CC=C([C@H]2[C@@H](C(O)=O)CCCC2)C=C1	CC(C)(C)O		Co	c1ccc([C@@H]2CC[C@@H](c3ccccc3)P2CCP2[C@H](c3ccccc3)CC[C@H]2c2ccccc2)cc1	80	40	200		98	72	90	bisphosphine	tetra-sub	10.1002/anie.202016705
CCOc1ccc2cc(C3=C(C(=O)O)CCCC3)ccc2c1	O=C([C@@H](CCCC1)[C@@H]1C2=CC=C(C=C(OCC)C=C3)C3=C2)O	CC(C)(C)O		Co	c1ccc([C@@H]2CC[C@@H](c3ccccc3)P2CCP2[C@H](c3ccccc3)CC[C@H]2c2ccccc2)cc1	80	40	200		97	72	97	bisphosphine	tetra-sub	10.1002/anie.202016705
COc1ccc(C(C(=O)O)=C(C)C)cc1	CC(C)[C@H](C(O)=O)C1=CC=C(OC)C=C1	CC(C)(C)O		Co	c1ccc([C@@H]2CC[C@@H](c3ccccc3)P2CCP2[C@H](c3ccccc3)CC[C@H]2c2ccccc2)cc1	80	40	200		96	72	90	bisphosphine	tetra-sub	10.1002/anie.202016705
COc1ccc(C(C(=O)O)=C(C)C)cc1OC	CC(C)[C@H](C(O)=O)C1=CC(OC)=C(OC)C=C1	CC(C)(C)O		Co	c1ccc([C@@H]2CC[C@@H](c3ccccc3)P2CCP2[C@H](c3ccccc3)CC[C@H]2c2ccccc2)cc1	80	40	200		88	72	92	bisphosphine	tetra-sub	10.1002/anie.202016705
COc1ccc(C2=C(C(=O)O)CCCC2)cc1	COC1=CC=C([C@H]2[C@@H](C(O)=O)CCCC2)C=C1	CC(C)(C)O		Co	c1ccc([C@@H]2CC[C@@H](c3ccccc3)P2CCP2[C@H](c3ccccc3)CC[C@H]2c2ccccc2)cc1	80	50	50	98		24	90	bisphosphine	tetra-sub	10.1002/anie.202016705
COc1ccc(C2=C(C(=O)O)CCCC2)cc1	COC1=CC=C([C@H]2[C@@H](C(O)=O)CCCC2)C=C1	CC(C)(C)O		Co	c1ccc([C@@H]2CC[C@@H](c3ccccc3)P2CCP2[C@H](c3ccccc3)CC[C@H]2c2ccccc2)cc1	80	50	100	82		24	90	bisphosphine	tetra-sub	10.1002/anie.202016705
COc1ccc(C2=C(C(=O)O)CCCC2)cc1	COC1=CC=C([C@H]2[C@@H](C(O)=O)CCCC2)C=C1	CC(C)(C)O		Co	c1ccc([C@@H]2CC[C@@H](c3ccccc3)P2CCP2[C@H](c3ccccc3)CC[C@H]2c2ccccc2)cc1	80	50	100	98		48	90	bisphosphine	tetra-sub	10.1002/anie.202016705
COc1ccc(C2=C(C(=O)O)CCCC2)cc1	COC1=CC=C([C@H]2[C@@H](C(O)=O)CCCC2)C=C1	CC(C)(C)O		Co	c1ccc([C@@H]2CC[C@@H](c3ccccc3)P2CCP2[C@H](c3ccccc3)CC[C@H]2c2ccccc2)cc1	80	35	100	86		48	92	bisphosphine	tetra-sub	10.1002/anie.202016705
COc1ccc(C2=C(C(=O)O)CCCC2)cc1	COC1=CC=C([C@H]2[C@@H](C(O)=O)CCCC2)C=C1	CC(C)(C)O		Co	c1ccc([C@@H]2CC[C@@H](c3ccccc3)P2CCP2[C@H](c3ccccc3)CC[C@H]2c2ccccc2)cc1	80	25	100	62		48	92	bisphosphine	tetra-sub	10.1002/anie.202016705
COc1ccc(C2=C(C(=O)O)CCCC2)cc1	COC1=CC=C([C@H]2[C@@H](C(O)=O)CCCC2)C=C1	CC(C)(C)O		Co	c1ccc([C@@H]2CC[C@@H](c3ccccc3)P2CCP2[C@H](c3ccccc3)CC[C@H]2c2ccccc2)cc1	80	35	100	95		72	92	bisphosphine	tetra-sub	10.1002/anie.202016705
COc1ccc(C2=C(C(=O)O)CCCC2)cc1	COC1=CC=C([C@H]2[C@@H](C(O)=O)CCCC2)C=C1	CC(C)(C)O		Co	c1ccc([C@@H]2CC[C@@H](c3ccccc3)P2CCP2[C@H](c3ccccc3)CC[C@H]2c2ccccc2)cc1	80	40	100	98		72	91	bisphosphine	tetra-sub	10.1002/anie.202016705
COc1ccc(C2=C(C(=O)O)CCCC2)cc1	COC1=CC=C([C@H]2[C@@H](C(O)=O)CCCC2)C=C1	CC(C)(C)O		Co	c1ccc([C@@H]2CC[C@@H](c3ccccc3)P2CCP2[C@H](c3ccccc3)CC[C@H]2c2ccccc2)cc1	80	40	200		85	72	91	bisphosphine	tetra-sub	10.1002/anie.202016705
COc1ccc(C2=C(C(=O)O)CCCC2)cc1OC	O=C([C@@H](CCCC1)[C@@H]1C2=CC=C(OC)C(OC)=C2)O	CC(C)(C)O		Co	c1ccc([C@@H]2CC[C@@H](c3ccccc3)P2CCP2[C@H](c3ccccc3)CC[C@H]2c2ccccc2)cc1	80	40	200		97	72	94	bisphosphine	tetra-sub	10.1002/anie.202016705
COc1ccc(C2=C(C(=O)O)CCCCC2)cc1	O=C([C@@H]1[C@H](C2=CC=C(OC)C=C2)CCCCC1)O	CC(C)(C)O		Co	c1ccc([C@@H]2CC[C@@H](c3ccccc3)P2CCP2[C@H](c3ccccc3)CC[C@H]2c2ccccc2)cc1	80	40	200		91	72	82	bisphosphine	tetra-sub	10.1002/anie.202016705
COc1ccc2cc(C3=C(C(=O)O)CCCC3)ccc2c1	O=C([C@@H](CCCC1)[C@@H]1C2=CC=C(C=C(OC)C=C3)C3=C2)O	CC(C)(C)O		Co	c1ccc([C@@H]2CC[C@@H](c3ccccc3)P2CCP2[C@H](c3ccccc3)CC[C@H]2c2ccccc2)cc1	80	40	200		97	72	96	bisphosphine	tetra-sub	10.1002/anie.202016705
COc1cccc(C(C(=O)O)=C(C)C)c1	CC(C)[C@H](C(O)=O)C1=CC(OC)=CC=C1	CC(C)(C)O		Co	c1ccc([C@@H]2CC[C@@H](c3ccccc3)P2CCP2[C@H](c3ccccc3)CC[C@H]2c2ccccc2)cc1	80	40	200		98	72	94	bisphosphine	tetra-sub	10.1002/anie.202016705
COc1cccc(C2=C(C(=O)O)CCCC2)c1	O=C([C@@H](CCCC1)[C@@H]1C2=CC=CC(OC)=C2)O	CC(C)(C)O		Co	c1ccc([C@@H]2CC[C@@H](c3ccccc3)P2CCP2[C@H](c3ccccc3)CC[C@H]2c2ccccc2)cc1	80	40	200		94	72	92	bisphosphine	tetra-sub	10.1002/anie.202016705
CSc1ccc(C2=C(C(=O)O)CCCC2)cc1	CSC1=CC=C([C@H]2[C@@H](C(O)=O)CCCC2)C=C1	CC(C)(C)O		Co	c1ccc([C@@H]2CC[C@@H](c3ccccc3)P2CCP2[C@H](c3ccccc3)CC[C@H]2c2ccccc2)cc1	80	40	200		93	72	93	bisphosphine	tetra-sub	10.1002/anie.202016705
O=C(O)C(=C1CCCC1)c1ccccc1	O=C([C@@H](C1CCCC1)C2=CC=CC=C2)O	CC(C)(C)O		Co	c1ccc([C@@H]2CC[C@@H](c3ccccc3)P2CCP2[C@H](c3ccccc3)CC[C@H]2c2ccccc2)cc1	80	40	100		92	72	97	bisphosphine	tetra-sub	10.1002/anie.202016705
O=C(O)C1=C(c2cc3ccccc3s2)CCCC1	O=C([C@@H](CCCC1)[C@@H]1C2=CC(C=CC=C3)=C3S2)O	CC(C)(C)O		Co	c1ccc([C@@H]2CC[C@@H](c3ccccc3)P2CCP2[C@H](c3ccccc3)CC[C@H]2c2ccccc2)cc1	80	40	200		95	72	96	bisphosphine	tetra-sub	10.1002/anie.202016705
O=C(O)C1=C(c2ccc(Cl)cc2)CCCC1	ClC1=CC=C([C@H]2[C@@H](C(O)=O)CCCC2)C=C1	CC(C)(C)O		Co	c1ccc([C@@H]2CC[C@@H](c3ccccc3)P2CCP2[C@H](c3ccccc3)CC[C@H]2c2ccccc2)cc1	80	40	100		98	72	90	bisphosphine	tetra-sub	10.1002/anie.202016705
O=C(O)C1=C(c2ccc(F)cc2)CCCC1	FC1=CC=C([C@H]2[C@@H](C(O)=O)CCCC2)C=C1	CC(C)(C)O		Co	c1ccc([C@@H]2CC[C@@H](c3ccccc3)P2CCP2[C@H](c3ccccc3)CC[C@H]2c2ccccc2)cc1	80	40	100		93	72	90	bisphosphine	tetra-sub	10.1002/anie.202016705
O=C(O)C1=C(c2ccc3c(c2)OCC3)CCCC1	O=C([C@@H](CCCC1)[C@@H]1C2=CC=C(CCO3)C3=C2)O	CC(C)(C)O		Co	c1ccc([C@@H]2CC[C@@H](c3ccccc3)P2CCP2[C@H](c3ccccc3)CC[C@H]2c2ccccc2)cc1	80	40	200		90	72	91	bisphosphine	tetra-sub	10.1002/anie.202016705
O=C(O)C1=C(c2ccc3ccccc3c2)CCC1	O=C([C@@H]1[C@H](C2=CC=C(C=CC=C3)C3=C2)CCC1)O	CC(C)(C)O		Co	c1ccc([C@@H]2CC[C@@H](c3ccccc3)P2CCP2[C@H](c3ccccc3)CC[C@H]2c2ccccc2)cc1	80	40	100		89	72	60	bisphosphine	tetra-sub	10.1002/anie.202016705
O=C(O)C1=C(c2ccc3ccccc3c2)CCCC1	O=C([C@@H](CCCC1)[C@@H]1C2=CC=C(C=CC=C3)C3=C2)O	CC(C)(C)O		Co	c1ccc([C@@H]2CC[C@@H](c3ccccc3)P2CCP2[C@H](c3ccccc3)CC[C@H]2c2ccccc2)cc1	80	40	200		98	72	96	bisphosphine	tetra-sub	10.1002/anie.202016705
O=C(O)C1=C(c2ccc3ccccc3c2)CCCCC1	O=C([C@@H]1[C@H](C2=CC(C=CC=C3)=C3C=C2)CCCCC1)O	CC(C)(C)O		Co	c1ccc([C@@H]2CC[C@@H](c3ccccc3)P2CCP2[C@H](c3ccccc3)CC[C@H]2c2ccccc2)cc1	80	40	200		94	72	93	bisphosphine	tetra-sub	10.1002/anie.202016705
O=C(O)C1=C(c2cccc(F)c2)CCCC1	FC1=CC([C@H]2[C@@H](C(O)=O)CCCC2)=CC=C1	CC(C)(C)O		Co	c1ccc([C@@H]2CC[C@@H](c3ccccc3)P2CCP2[C@H](c3ccccc3)CC[C@H]2c2ccccc2)cc1	80	40	200		94	72	99	bisphosphine	tetra-sub	10.1002/anie.202016705
O=C(O)C1=C(c2ccccc2)CCCC1	O=C([C@@H](CCCC1)[C@@H]1C2=CC=CC=C2)O	CC(C)(C)O		Co	c1ccc([C@@H]2CC[C@@H](c3ccccc3)P2CCP2[C@H](c3ccccc3)CC[C@H]2c2ccccc2)cc1	80	40	100		88	72	90	bisphosphine	tetra-sub	10.1002/anie.202016705
O=C(O)C1=C(c2ccccc2F)CCCC1	FC1=C([C@H]2[C@@H](C(O)=O)CCCC2)C=CC=C1	CC(C)(C)O		Co	c1ccc([C@@H]2CC[C@@H](c3ccccc3)P2CCP2[C@H](c3ccccc3)CC[C@H]2c2ccccc2)cc1	80	40	100		97	72	89	bisphosphine	tetra-sub	10.1002/anie.202016705
COc1ccc(C2=C(C(=O)O)CCCC2)cc1	COC1=CC=C([C@H]2[C@@H](C(O)=O)CCCC2)C=C1	CC(C)(C)O		Co	c1ccc(P(c2ccccc2)c2ccc3c(c2-c2c(P(c4ccccc4)c4ccccc4)ccc4c2OCO4)OCO3)cc1	80	50	50	0		24	0	bisphosphine	tetra-sub	10.1002/anie.202016705
COc1ccc(C2=C(C(=O)O)CCCC2)cc1	COC1=CC=C([C@H]2[C@@H](C(O)=O)CCCC2)C=C1	CC(C)(C)O		Co	c1ccc(P(c2ccccc2)c2cccc3c2C2(CO3)COc3cccc(P(c4ccccc4)c4ccccc4)c32)cc1	80	50	50	0		24	0	bisphosphine	tetra-sub	10.1002/anie.202016705
COc1ccc(C2=C(C(=O)O)CCCC2)cc1	COC1=CC=C([C@H]2[C@@H](C(O)=O)CCCC2)C=C1	CC(C)(C)O		Co	CC(C)(C)[P@@]1Cc2ccccc2[C@@H]1[C@H]1c2ccccc2C[P@]1C(C)(C)C	80	50	50	84		24	3	bisphosphine	tetra-sub	10.1002/anie.202016705
COc1ccc(C2=C(C(=O)O)CCCC2)cc1	COC1=CC=C([C@H]2[C@@H](C(O)=O)CCCC2)C=C1	CC(C)(C)O		Co	CC(C)(C)[P@]1Cc2ccc3ccccc3c2-c2c(ccc3ccccc23)[C@]1(C)[C@@]1(C)c2ccc3ccccc3c2-c2c(ccc3ccccc23)C[P@@]1C(C)(C)C	80	50	50	77		24	58	bisphosphine	tetra-sub	10.1002/anie.202016705
COc1ccc(C2=C(C(=O)O)CCCC2)cc1	COC1=CC=C([C@H]2[C@@H](C(O)=O)CCCC2)C=C1	CC(C)(C)O		Co	CC(C)[C@@H]1CC[C@@H](C(C)C)C1c1ccccc1C1[C@H](C(C)C)CC[C@H]1C(C)C	80	50	50	95		24	44	bisphosphine	tetra-sub	10.1002/anie.202016705
C/C(=C\c1ccc(Br)cc1)C(=O)O	C[C@H](C(O)=O)CC1=CC=C(Br)C=C1	CC(C)O	Zn	Co	c1ccc([C@@H]2CC[C@@H](c3ccccc3)P2CCP2[C@@H](c3ccccc3)CC[C@@H]2c2ccccc2)cc1	40	25	100	91		24	93	bisphosphine	tri-sub	10.1038/s41467-020-17057-z
C/C(=C\c1ccc(C(F)(F)F)cc1)C(=O)O	C[C@H](C(O)=O)CC1=CC=C(C(F)(F)F)C=C1	CC(C)O	Zn	Co	c1ccc([C@@H]2CC[C@@H](c3ccccc3)P2CCP2[C@@H](c3ccccc3)CC[C@@H]2c2ccccc2)cc1	40	25	100	87		24	87	bisphosphine	tri-sub	10.1038/s41467-020-17057-z
C/C(=C\c1ccc(C)cc1)C(=O)O	C[C@H](C(O)=O)CC1=CC=C(C)C=C1	CC(C)O	Zn	Co	c1ccc([C@@H]2CC[C@@H](c3ccccc3)P2CCP2[C@@H](c3ccccc3)CC[C@@H]2c2ccccc2)cc1	40	25	100	99		24	97	bisphosphine	tri-sub	10.1038/s41467-020-17057-z
C/C(=C\c1ccc(-c2ccccc2)cc1)C(=O)O	C[C@H](C(O)=O)CC1=CC=C(C2=CC=CC=C2)C=C1	CC(C)O	Zn	Co	c1ccc([C@@H]2CC[C@@H](c3ccccc3)P2CCP2[C@@H](c3ccccc3)CC[C@@H]2c2ccccc2)cc1	40	25	100	98		24	94	bisphosphine	tri-sub	10.1038/s41467-020-17057-z
C/C(=C\c1ccc(Cl)cc1)C(=O)O	C[C@H](C(O)=O)CC1=CC=C(Cl)C=C1	CC(C)O	Zn	Co	c1ccc([C@@H]2CC[C@@H](c3ccccc3)P2CCP2[C@@H](c3ccccc3)CC[C@@H]2c2ccccc2)cc1	40	25	100	95		24	95	bisphosphine	tri-sub	10.1038/s41467-020-17057-z
C/C(=C\c1ccc(F)cc1)C(=O)O	C[C@H](C(O)=O)CC1=CC=C(F)C=C1	CC(C)O	Zn	Co	c1ccc([C@@H]2CC[C@@H](c3ccccc3)P2CCP2[C@@H](c3ccccc3)CC[C@@H]2c2ccccc2)cc1	40	25	100	92		24	96	bisphosphine	tri-sub	10.1038/s41467-020-17057-z
C/C(=C\c1ccccc1)C(=O)O	C[C@H](C(O)=O)CC1=CC=CC=C1	CC(C)O	Zn	Co	c1ccc([C@@H]2CC[C@@H](c3ccccc3)P2CCP2[C@@H](c3ccccc3)CC[C@@H]2c2ccccc2)cc1	40	25	100	99		24	96	bisphosphine	tri-sub	10.1038/s41467-020-17057-z
C/C(=C\c1ccccc1Br)C(=O)O	C[C@H](C(O)=O)CC1=C(Br)C=CC=C1	CC(C)O	Zn	Co	c1ccc([C@@H]2CC[C@@H](c3ccccc3)P2CCP2[C@@H](c3ccccc3)CC[C@@H]2c2ccccc2)cc1	60	50	100	92		24	92	bisphosphine	tri-sub	10.1038/s41467-020-17057-z
C/C(=C\c1cccs1)C(=O)O	C[C@H](C(O)=O)CC1=CC=CS1	CC(C)O	Zn	Co	c1ccc([C@@H]2CC[C@@H](c3ccccc3)P2CCP2[C@@H](c3ccccc3)CC[C@@H]2c2ccccc2)cc1	40	25	100	90		24	97	bisphosphine	tri-sub	10.1038/s41467-020-17057-z
CC(C)(C)OC(=O)N1CCC=C(C(=O)O)C1	CC(OC(N1CCC[C@@H](C(O)=O)C1)=O)(C)C	CC(C)O	Zn	Co	c1ccc([C@@H]2CC[C@@H](c3ccccc3)P2CCP2[C@@H](c3ccccc3)CC[C@@H]2c2ccccc2)cc1	80	50	20	87		24	93	bisphosphine	tri-sub	10.1038/s41467-020-17057-z
COc1ccc(/C=C(/C(=O)O)C(C)C)cc1	CC(C)[C@H](C(O)=O)CC1=CC=C(OC)C=C1	CC(C)O	Zn	Co	c1ccc([C@@H]2CC[C@@H](c3ccccc3)P2CCP2[C@@H](c3ccccc3)CC[C@@H]2c2ccccc2)cc1	40	25	100	92		24	85	bisphosphine	tri-sub	10.1038/s41467-020-17057-z
COc1ccc(/C=C(\C)C(=O)O)cc1	C[C@H](C(O)=O)CC1=CC=C(OC)C=C1	CC(C)O	Zn	Co	c1ccc([C@@H]2CC[C@@H](c3ccccc3)P2CCP2[C@@H](c3ccccc3)CC[C@@H]2c2ccccc2)cc1	40	25	100	93		24	99	bisphosphine	tri-sub	10.1038/s41467-020-17057-z
COc1cccc(/C=C(\C)C(=O)O)c1	C[C@H](C(O)=O)CC1=CC(OC)=CC=C1	CC(C)O	Zn	Co	c1ccc([C@@H]2CC[C@@H](c3ccccc3)P2CCP2[C@@H](c3ccccc3)CC[C@@H]2c2ccccc2)cc1	40	25	100	89		24	94	bisphosphine	tri-sub	10.1038/s41467-020-17057-z
COc1ccccc1/C=C(\C)C(=O)O	C[C@H](C(O)=O)CC1=C(OC)C=CC=C1	CC(C)O	Zn	Co	c1ccc([C@@H]2CC[C@@H](c3ccccc3)P2CCP2[C@@H](c3ccccc3)CC[C@@H]2c2ccccc2)cc1	40	25	100	97		24	97	bisphosphine	tri-sub	10.1038/s41467-020-17057-z
O=C(O)/C(=C/c1ccccc1)c1ccccc1	O=C([C@@H](C1=CC=CC=C1)CC2=CC=CC=C2)O	CC(C)O		Co	c1ccc([C@@H]2CC[C@@H](c3ccccc3)P2CCP2[C@@H](c3ccccc3)CC[C@@H]2c2ccccc2)cc1	60	50	20	98		24	93	bisphosphine	tri-sub	10.1038/s41467-020-17057-z
O=C(O)/C(=C/c1ccccc1)c1ccccc1	O=C([C@@H](C1=CC=CC=C1)CC2=CC=CC=C2)O	CC(C)O	Mn	Co	c1ccc([C@@H]2CC[C@@H](c3ccccc3)P2CCP2[C@@H](c3ccccc3)CC[C@@H]2c2ccccc2)cc1	60	50	100	98		24	96	bisphosphine	tri-sub	10.1038/s41467-020-17057-z
O=C(O)/C(=C/c1ccccc1)c1ccccc1	O=C([C@@H](C1=CC=CC=C1)CC2=CC=CC=C2)O	CC(C)O	Zn	Co	c1ccc([C@@H]2CC[C@@H](c3ccccc3)P2CCP2[C@@H](c3ccccc3)CC[C@@H]2c2ccccc2)cc1	60	50	100	98		24	97	bisphosphine	tri-sub	10.1038/s41467-020-17057-z
O=C(O)/C(=C/c1ccccc1)c1ccccc1	O=C([C@@H](C1=CC=CC=C1)CC2=CC=CC=C2)O	CC(C)O	Zn	Co	c1ccc([C@@H]2CC[C@@H](c3ccccc3)P2CCP2[C@@H](c3ccccc3)CC[C@@H]2c2ccccc2)cc1	40	25	100	98		24	97	bisphosphine	tri-sub	10.1038/s41467-020-17057-z
C=C(Cn1cccn1)c1ccccc1	C[C@@H](CN1C=CC=N1)C2=CC=CC=C2	CC(C)O	Zn	Co	c1ccc([C@@H]2CC[C@@H](c3ccccc3)P2CCP2[C@H](c3ccccc3)CC[C@H]2c2ccccc2)cc1	40	50	100	99		24	98	bisphosphine	di-sub	10.1002/chem.202201517
CC(=O)NC1=CCc2ccccc21	O=C(C)NC1CCC2=CC=CC=C21	CC(C)O	Zn	Co	c1ccc([C@@H]2CC[C@@H](c3ccccc3)P2CCP2[C@H](c3ccccc3)CC[C@H]2c2ccccc2)cc1	49	50	20	99		22	84	bisphosphine	tri-sub	10.1039/D3CY01292A
COc1cc(/C=C(\NC(C)=O)C(=O)O)ccc1OC(C)=O	O=C([C@H](NC(C)=O)CC1=CC(OC)=C(OC(C)=O)C=C1)O	CC(C)O	Zn	Co	CP(c1ccccc1P(C)C(C)(C)C)C(C)(C)C	34	50	10	100	92	16	99	bisphosphine	tri-sub	10.1021/jacs.9b13876
C/C(=C\c1ccccc1)c1ccccc1	C[C@@H](CC1=CC=CC=C1)C2=CC=CC=C2	Cc1ccccc1		Co	C/C(=N\c1c(C(C)C)cccc1C(C)C)c1cccc(/C(C)=N/[C@@H](C)C2CCCCC2)n1	1	25	20		93	48	56	NNN-pincer	di-sub	10.1021/jacs.5b10148
C=C(c1cc(OC)c(OC)c(OC)c1)c1ccc2ccccc2c1	CC(C1=CC(C=CC=C2)=C2C=C1)C3=CC(OC)=C(OC)C(OC)=C3	Cc1ccccc1		Co	C/C(=N\c1c(C(C)C)cccc1C(C)C)c1cccc(/C(C)=N/[C@@H](C)C2CCCCC2)n1	1	25	20		95	16	5	NNN-pincer	di-sub	10.1021/jacs.5b10148
C=C(c1ccccc1)[SiH](c1ccccc1)c1ccccc1	C[C@H](C1=CC=CC=C1)[SiH](C2=CC=CC=C2)C3=CC=CC=C3	Cc1ccccc1	CC[BH-](CC)CC.[Na+]	Co	C/C(=N\c1c(C(C)C)cccc1C(C)C)c1cccc(/C(C)=N/[C@@H](C)C2CCCCC2)n1	49	25	20		98	5	34	NNN-pincer	di-sub	10.1021/acs.organomet.9b00067
C=C(c1ccccc1)c1cc(OC)cc(OC)c1	C[C@@H](C1=CC=CC=C1)C2=CC(OC)=CC(OC)=C2	Cc1ccccc1		Co	C/C(=N\c1c(C(C)C)cccc1C(C)C)c1cccc(/C(C)=N/[C@@H](C)C2CCCCC2)n1	1	25	20		94	16	27	NNN-pincer	di-sub	10.1021/jacs.5b10148
C=C(c1ccccc1)c1ccccc1C	CC1=CC=CC=C1[C@H](C)C2=CC=CC=C2	Cc1ccccc1		Co	C/C(=N\c1c(C(C)C)cccc1C(C)C)c1cccc(/C(C)=N/[C@@H](C)C2CCCCC2)n1	1	25	20		95	16	76	NNN-pincer	di-sub	10.1021/jacs.5b10148
C=C(c1ccccc1)c1ccccc1CC	C[C@H](C1=CC=CC=C1)C2=CC=CC=C2CC	Cc1ccccc1		Co	C/C(=N\c1c(C(C)C)cccc1C(C)C)c1cccc(/C(C)=N/[C@@H](C)C2CCCCC2)n1	1	25	20		91	16	77	NNN-pincer	di-sub	10.1021/jacs.5b10148
C=C(c1ccccc1)c1ccccc1Cl	C[C@@H](C1=CC=CC=C1)C2=C(Cl)C=CC=C2	Cc1ccccc1	CC[BH-](CC)CC.[Na+]	Co	C/C(=N\c1c(C(C)C)cccc1C(C)C)c1cccc(/C(C)=N/[C@@H](C)C2CCCCC2)n1	1	25	20		37	3	77	NNN-pincer	di-sub	10.1021/acs.orglett.6b00453
C=C(c1ccccc1)c1ccccc1Cl	ClC1=CC=CC=C1[C@H](C)C2=CC=CC=C2	Cc1ccccc1		Co	C/C(=N\c1c(C(C)C)cccc1C(C)C)c1cccc(/C(C)=N/[C@@H](C)C2CCCCC2)n1	1	25	20		90	48	67	NNN-pincer	di-sub	10.1021/jacs.5b10148
C=C(c1ccccc1)c1ccccc1OC	C[C@H](C1=CC=CC=C1)C2=CC=CC=C2OC	Cc1ccccc1		Co	C/C(=N\c1c(C(C)C)cccc1C(C)C)c1cccc(/C(C)=N/[C@@H](C)C2CCCCC2)n1	1	25	20		94	16	36	NNN-pincer	di-sub	10.1021/jacs.5b10148
C=C(Cc1ccccc1)c1ccccc1	C[C@@H](CC1=CC=CC=C1)C2=CC=CC=C2	Cc1ccccc1		Co	C/C(=N\c1c(C(C)C)cccc1C(C)C)c1cccc(/C(C)=N/[C@@H](C)C2CCCCC2)n1	1	25	20		92	16	66	NNN-pincer	di-sub	10.1021/jacs.5b10148
C1=C(c2ccccc2)c2ccccc2C1	C12=CC=CC=C1[C@H](C3=CC=CC=C3)CC2	Cc1ccccc1		Co	C/C(=N\c1c(C(C)C)cccc1C(C)C)c1cccc(/C(C)=N/[C@@H](C)C2CCCCC2)n1	4	25	20		98	16	94	NNN-pincer	tri-sub	10.1021/jacs.5b10148
C1=C(c2ccccc2)c2ccccc2CC1	C12=CC=CC=C1[C@H](C3=CC=CC=C3)CCC2	Cc1ccccc1		Co	C/C(=N\c1c(C(C)C)cccc1C(C)C)c1cccc(/C(C)=N/[C@@H](C)C2CCCCC2)n1	4	25	20		94	48	98	NNN-pincer	tri-sub	10.1021/jacs.5b10148
Clc1ccc(C2=CCc3cc(Br)ccc32)cc1	ClC(C=C1)=CC=C1[C@@H]2CCC3=CC(Br)=CC=C32	Cc1ccccc1		Co	C/C(=N\c1c(C(C)C)cccc1C(C)C)c1cccc(/C(C)=N/[C@@H](C)C2CCCCC2)n1	4	25	20		41	48	91	NNN-pincer	tri-sub	10.1021/jacs.5b10148
Clc1ccc(C2=CCc3ccccc32)cc1	ClC(C=C1)=CC=C1[C@@H]2CCC3=CC=CC=C32	Cc1ccccc1		Co	C/C(=N\c1c(C(C)C)cccc1C(C)C)c1cccc(/C(C)=N/[C@@H](C)C2CCCCC2)n1	4	25	20		89	16	96	NNN-pincer	tri-sub	10.1021/jacs.5b10148
CN(C)c1ccc(C2=CCc3ccccc32)cc1	CN(C(C=C1)=CC=C1[C@@H]2CCC3=CC=CC=C32)C	Cc1ccccc1		Co	C/C(=N\c1c(C(C)C)cccc1C(C)C)c1cccc(/C(C)=N/[C@@H](C)C2CCCCC2)n1	4	25	20		97	16	99	NNN-pincer	tri-sub	10.1021/jacs.5b10148
COc1ccc(C2=CCc3ccccc32)cc1	COC(C=C1)=CC=C1[C@@H]2CCC3=CC=CC=C32	Cc1ccccc1		Co	C/C(=N\c1c(C(C)C)cccc1C(C)C)c1cccc(/C(C)=N/[C@@H](C)C2CCCCC2)n1	4	25	20		94	16	95	NNN-pincer	tri-sub	10.1021/jacs.5b10148
COc1ccc(C2=CCCc3cc(OC)ccc32)cc1	COC(C=C1)=CC=C1[C@@H]2CCCC3=CC(OC)=CC=C32	Cc1ccccc1		Co	C/C(=N\c1c(C(C)C)cccc1C(C)C)c1cccc(/C(C)=N/[C@@H](C)C2CCCCC2)n1	4	25	20		73	16	92	NNN-pincer	tri-sub	10.1021/jacs.5b10148
COc1ccc(C2=CCCc3ccccc32)cc1	COC(C=C1)=CC=C1[C@@H]2CCCC3=CC=CC=C32	Cc1ccccc1		Co	C/C(=N\c1c(C(C)C)cccc1C(C)C)c1cccc(/C(C)=N/[C@@H](C)C2CCCCC2)n1	4	25	20		96	48	98	NNN-pincer	tri-sub	10.1021/jacs.5b10148
COc1ccc2c(c1)CCC=C2C(C)C	CC([C@@H]1CCCC2=CC(OC)=CC=C21)C	Cc1ccccc1		Co	C/C(=N\c1c(C(C)C)cccc1C(C)C)c1cccc(/C(C)=N/[C@@H](C)C2CCCCC2)n1	4	25	20		96	48	94	NNN-pincer	tri-sub	10.1021/jacs.5b10148
Fc1ccc(C2=CCc3ccccc32)cc1	FC(C=C1)=CC=C1[C@@H]2CCC3=CC=CC=C32	Cc1ccccc1		Co	C/C(=N\c1c(C(C)C)cccc1C(C)C)c1cccc(/C(C)=N/[C@@H](C)C2CCCCC2)n1	1	25	20		96	16	97	NNN-pincer	tri-sub	10.1021/jacs.5b10148
C=C(c1cc(C)cc(C)c1)c1ccccc1Cl	C[C@@H](C1=CC(C)=CC(C)=C1)C2=C(Cl)C=CC=C2	Cc1ccccc1	CC[BH-](CC)CC.[Na+]	Co	C/C(=N\c1c(C(C)C)cccc1C(C)C)c1cccc(C2=N[C@@H](C(C)(C)C)CO2)n1	1	25	20		98	3	89	NNN-pincer	di-sub	10.1021/acs.orglett.6b00453
C=C(c1ccc(C)cc1)c1cc(-n2c(C)ccc2C)ccc1Cl	C[C@@H](C1=CC=C(C)C=C1)C2=C(Cl)C=CC(N3C(C)=CC=C3C)=C2	Cc1ccccc1	CC[BH-](CC)CC.[Na+]	Co	C/C(=N\c1c(C(C)C)cccc1C(C)C)c1cccc(C2=N[C@@H](C(C)(C)C)CO2)n1	1	25	20		97	3	92	NNN-pincer	di-sub	10.1021/acs.orglett.6b00453
C=C(c1ccc(C)cc1)c1ccccc1Cl	C[C@@H](C1=CC=C(C)C=C1)C2=C(Cl)C=CC=C2	Cc1ccccc1	CC[BH-](CC)CC.[Na+]	Co	C/C(=N\c1c(C(C)C)cccc1C(C)C)c1cccc(C2=N[C@@H](C(C)(C)C)CO2)n1	1	25	20		96	3	91	NNN-pincer	di-sub	10.1021/acs.orglett.6b00453
C=C(c1ccc(-c2ccccc2)cc1)c1ccccc1Cl	C[C@@H](C1=CC=C(C2=CC=CC=C2)C=C1)C3=C(Cl)C=CC=C3	Cc1ccccc1	CC[BH-](CC)CC.[Na+]	Co	C/C(=N\c1c(C(C)C)cccc1C(C)C)c1cccc(C2=N[C@@H](C(C)(C)C)CO2)n1	1	25	20		99	3	89	NNN-pincer	di-sub	10.1021/acs.orglett.6b00453
C=C(c1ccc(N(C)C)cc1)c1ccccc1Cl	C[C@@H](C1=CC=C(N(C)C)C=C1)C2=C(Cl)C=CC=C2	Cc1ccccc1	CC[BH-](CC)CC.[Na+]	Co	C/C(=N\c1c(C(C)C)cccc1C(C)C)c1cccc(C2=N[C@@H](C(C)(C)C)CO2)n1	1	25	20		82	12	96	NNN-pincer	di-sub	10.1021/acs.orglett.6b00453
C=C(c1ccc(OC)c(OC)c1)c1ccccc1Cl	C[C@@H](C1=CC=C(OC)C(OC)=C1)C2=C(Cl)C=CC=C2	Cc1ccccc1	CC[BH-](CC)CC.[Na+]	Co	C/C(=N\c1c(C(C)C)cccc1C(C)C)c1cccc(C2=N[C@@H](C(C)(C)C)CO2)n1	1	25	20		91	3	95	NNN-pincer	di-sub	10.1021/acs.orglett.6b00453
C=C(c1ccc(OC)cc1)c1ccccc1Cl	C[C@@H](C1=CC=C(OC)C=C1)C2=C(Cl)C=CC=C2	Cc1ccccc1	CC[BH-](CC)CC.[Na+]	Co	C/C(=N\c1c(C(C)C)cccc1C(C)C)c1cccc(C2=N[C@@H](C(C)(C)C)CO2)n1	1	25	20		98	3	90	NNN-pincer	di-sub	10.1021/acs.orglett.6b00453
C=C(c1ccc2c(c1)OCO2)c1ccccc1Cl	C[C@@H](C1=CC=C(OCO2)C2=C1)C3=C(Cl)C=CC=C3	Cc1ccccc1	CC[BH-](CC)CC.[Na+]	Co	C/C(=N\c1c(C(C)C)cccc1C(C)C)c1cccc(C2=N[C@@H](C(C)(C)C)CO2)n1	1	25	20		99	3	89	NNN-pincer	di-sub	10.1021/acs.orglett.6b00453
C=C(c1ccc2c(ccn2C)c1)c1cc(OC)c(OC)c(OC)c1Cl	C[C@@H](C1=CC=C(N(C)C=C2)C2=C1)C3=C(Cl)C(OC)=C(OC)C(OC)=C3	Cc1ccccc1	CC[BH-](CC)CC.[Na+]	Co	C/C(=N\c1c(C(C)C)cccc1C(C)C)c1cccc(C2=N[C@@H](C(C)(C)C)CO2)n1	1	25	20		97	3	93	NNN-pincer	di-sub	10.1021/acs.orglett.6b00453
C=C(c1ccc2c(ccn2C)c1)c1ccccc1Cl	C[C@@H](C1=CC=C(N(C)C=C2)C2=C1)C3=C(Cl)C=CC=C3	Cc1ccccc1	CC[BH-](CC)CC.[Na+]	Co	C/C(=N\c1c(C(C)C)cccc1C(C)C)c1cccc(C2=N[C@@H](C(C)(C)C)CO2)n1	1	25	20		93	3	96	NNN-pincer	di-sub	10.1021/acs.orglett.6b00453
C=C(c1cccc(C(F)(F)F)c1)c1ccccc1Cl	C[C@@H](C1=CC=CC(C(F)(F)F)=C1)C2=C(Cl)C=CC=C2	Cc1ccccc1	CC[BH-](CC)CC.[Na+]	Co	C/C(=N\c1c(C(C)C)cccc1C(C)C)c1cccc(C2=N[C@@H](C(C)(C)C)CO2)n1	1	25	20		99	3	99	NNN-pincer	di-sub	10.1021/acs.orglett.6b00453
C=C(c1cccc(C)c1)c1ccccc1C	CC1=C([C@@H](C)C2=CC=CC(C)=C2)C=CC=C1	Cc1ccccc1	CC[BH-](CC)CC.[Na+]	Co	C/C(=N\c1c(C(C)C)cccc1C(C)C)c1cccc(C2=N[C@@H](C(C)(C)C)CO2)n1	1	25	20		99	3	86	NNN-pincer	di-sub	10.1021/acs.orglett.6b00453
C=C(c1cccc(C)c1)c1ccccc1Cl	C[C@@H](C1=CC=CC(C)=C1)C2=C(Cl)C=CC=C2	Cc1ccccc1	CC[BH-](CC)CC.[Na+]	Co	C/C(=N\c1c(C(C)C)cccc1C(C)C)c1cccc(C2=N[C@@H](C(C)(C)C)CO2)n1	1	25	20		99	3	93	NNN-pincer	di-sub	10.1021/acs.orglett.6b00453
C=C(c1cccc(-c2ccccc2)c1)c1ccccc1Cl	C[C@@H](C1=CC=CC(C2=CC=CC=C2)=C1)C3=C(Cl)C=CC=C3	Cc1ccccc1	CC[BH-](CC)CC.[Na+]	Co	C/C(=N\c1c(C(C)C)cccc1C(C)C)c1cccc(C2=N[C@@H](C(C)(C)C)CO2)n1	1	25	20		79	3	89	NNN-pincer	di-sub	10.1021/acs.orglett.6b00453
C=C(c1cccc(CO[Si](C)(C)C(C)(C)C)c1)c1ccccc1Cl	C[C@@H](C1=CC=CC(CO[Si](C)(C)C(C)(C)C)=C1)C2=C(Cl)C=CC=C2	Cc1ccccc1	CC[BH-](CC)CC.[Na+]	Co	C/C(=N\c1c(C(C)C)cccc1C(C)C)c1cccc(C2=N[C@@H](C(C)(C)C)CO2)n1	1	25	20		99	3	95	NNN-pincer	di-sub	10.1021/acs.orglett.6b00453
C=C(c1cccc(O[Si](C)(C)C(C)(C)C)c1)c1ccccc1Cl	C[C@@H](C1=CC=CC(O[Si](C)(C)C(C)(C)C)=C1)C2=C(Cl)C=CC=C2	Cc1ccccc1	CC[BH-](CC)CC.[Na+]	Co	C/C(=N\c1c(C(C)C)cccc1C(C)C)c1cccc(C2=N[C@@H](C(C)(C)C)CO2)n1	1	25	20		93	3	91	NNN-pincer	di-sub	10.1021/acs.orglett.6b00453
C=C(c1cccc(OC)c1)c1ccccc1C	CC1=C([C@@H](C)C2=CC=CC(OC)=C2)C=CC=C1	Cc1ccccc1	CC[BH-](CC)CC.[Na+]	Co	C/C(=N\c1c(C(C)C)cccc1C(C)C)c1cccc(C2=N[C@@H](C(C)(C)C)CO2)n1	1	25	20		99	3	91	NNN-pincer	di-sub	10.1021/acs.orglett.6b00453
C=C(c1cccc(OC)c1)c1ccccc1Cl	C[C@@H](C1=CC=CC(OC)=C1)C2=C(Cl)C=CC=C2	Cc1ccccc1	CC[BH-](CC)CC.[Na+]	Co	C/C(=N\c1c(C(C)C)cccc1C(C)C)c1cccc(C2=N[C@@H](C(C)(C)C)CO2)n1	1	25	20		97	3	95	NNN-pincer	di-sub	10.1021/acs.orglett.6b00453
C=C(c1ccccc1)[SiH](c1ccccc1)c1ccccc1	C[C@H](C1=CC=CC=C1)[SiH](C2=CC=CC=C2)C3=CC=CC=C3	Cc1ccccc1	CC[BH-](CC)CC.[Na+]	Co	C/C(=N\c1c(C(C)C)cccc1C(C)C)c1cccc(C2=N[C@@H](C(C)(C)C)CO2)n1	49	25	20		98	5	11	NNN-pincer	di-sub	10.1021/acs.organomet.9b00067
C=C(c1ccccc1)c1cc(Cl)ccc1Cl	C[C@@H](C1=CC=CC=C1)C2=C(Cl)C=CC(Cl)=C2	Cc1ccccc1	CC[BH-](CC)CC.[Na+]	Co	C/C(=N\c1c(C(C)C)cccc1C(C)C)c1cccc(C2=N[C@@H](C(C)(C)C)CO2)n1	1	25	20		83	3	86	NNN-pincer	di-sub	10.1021/acs.orglett.6b00453
C=C(c1ccccc1)c1ccc(C)cc1Cl	C[C@@H](C1=CC=CC=C1)C2=C(Cl)C=C(C)C=C2	Cc1ccccc1	CC[BH-](CC)CC.[Na+]	Co	C/C(=N\c1c(C(C)C)cccc1C(C)C)c1cccc(C2=N[C@@H](C(C)(C)C)CO2)n1	1	25	20		99	3	89	NNN-pincer	di-sub	10.1021/acs.orglett.6b00453
C=C(c1ccccc1)c1ccc(Cl)cc1C	CC1=C([C@@H](C)C2=CC=CC=C2)C=CC(Cl)=C1	Cc1ccccc1	CC[BH-](CC)CC.[Na+]	Co	C/C(=N\c1c(C(C)C)cccc1C(C)C)c1cccc(C2=N[C@@H](C(C)(C)C)CO2)n1	1	25	20		99	3	89	NNN-pincer	di-sub	10.1021/acs.orglett.6b00453
C=C(c1ccccc1)c1ccc(Cl)cc1Cl	C[C@@H](C1=CC=CC=C1)C2=C(Cl)C=C(Cl)C=C2	Cc1ccccc1	CC[BH-](CC)CC.[Na+]	Co	C/C(=N\c1c(C(C)C)cccc1C(C)C)c1cccc(C2=N[C@@H](C(C)(C)C)CO2)n1	1	25	20		99	3	94	NNN-pincer	di-sub	10.1021/acs.orglett.6b00453
C=C(c1ccccc1)c1ccc(F)cc1Cl	ClC1=C([C@@H](C)C2=CC=CC=C2)C=CC(F)=C1	Cc1ccccc1	CC[BH-](CC)CC.[Na+]	Co	C/C(=N\c1c(C(C)C)cccc1C(C)C)c1cccc(C2=N[C@@H](C(C)(C)C)CO2)n1	1	25	20		84	3	95	NNN-pincer	di-sub	10.1021/acs.orglett.6b00453
C=C(c1ccccc1)c1ccc(OC)cc1Cl	C[C@@H](C1=CC=CC=C1)C2=C(Cl)C=C(OC)C=C2	Cc1ccccc1	CC[BH-](CC)CC.[Na+]	Co	C/C(=N\c1c(C(C)C)cccc1C(C)C)c1cccc(C2=N[C@@H](C(C)(C)C)CO2)n1	1	25	20		77	3	90	NNN-pincer	di-sub	10.1021/acs.orglett.6b00453
C=C(c1ccccc1)c1cccc(Cl)c1Cl	C[C@@H](C1=CC=CC=C1)C2=C(Cl)C(Cl)=CC=C2	Cc1ccccc1	CC[BH-](CC)CC.[Na+]	Co	C/C(=N\c1c(C(C)C)cccc1C(C)C)c1cccc(C2=N[C@@H](C(C)(C)C)CO2)n1	1	25	20		99	3	91	NNN-pincer	di-sub	10.1021/acs.orglett.6b00453
C=C(c1ccccc1)c1cccc2ccccc12	C[C@@H](C1=CC=CC=C1)C2=C(C=CC=C3)C3=CC=C2	Cc1ccccc1	CC[BH-](CC)CC.[Na+]	Co	C/C(=N\c1c(C(C)C)cccc1C(C)C)c1cccc(C2=N[C@@H](C(C)(C)C)CO2)n1	1	25	20		99	3	77	NNN-pincer	di-sub	10.1021/acs.orglett.6b00453
C=C(c1ccccc1)c1ccccc1C	CC1=C([C@@H](C)C2=CC=CC=C2)C=CC=C1	Cc1ccccc1	CC[BH-](CC)CC.[Na+]	Co	C/C(=N\c1c(C(C)C)cccc1C(C)C)c1cccc(C2=N[C@@H](C(C)(C)C)CO2)n1	1	25	20		99	3	80	NNN-pincer	di-sub	10.1021/acs.orglett.6b00453
C=C(c1ccccc1)c1ccccc1CC	C[C@@H](C1=CC=CC=C1)C2=C(CC)C=CC=C2	Cc1ccccc1	CC[BH-](CC)CC.[Na+]	Co	C/C(=N\c1c(C(C)C)cccc1C(C)C)c1cccc(C2=N[C@@H](C(C)(C)C)CO2)n1	1	25	20		99	3	84	NNN-pincer	di-sub	10.1021/acs.orglett.6b00453
C=C(c1ccccc1)c1ccccc1Cl	C[C@@H](C1=CC=CC=C1)C2=C(Cl)C=CC=C2	Cc1ccccc1	CC[BH-](CC)CC.[Na+]	Co	C/C(=N\c1c(C(C)C)cccc1C(C)C)c1cccc(C2=N[C@@H](C(C)(C)C)CO2)n1	1	25	20		99	3	90	NNN-pincer	di-sub	10.1021/acs.orglett.6b00453
C=C(c1ccccc1)c1ccccc1Cl	C[C@@H](C1=CC=CC=C1)C2=C(Cl)C=CC=C2	Cc1ccccc1	[H][B-](C(C)CC)(C(C)CC)C(C)CC.[Na+]	Co	C/C(=N\c1c(C(C)C)cccc1C(C)C)c1cccc(C2=N[C@@H](C(C)(C)C)CO2)n1	1	25	20		87	3	89	NNN-pincer	di-sub	10.1021/acs.orglett.6b00453
C=C(c1ccccc1)c1ccccc1Cl	C[C@@H](C1=CC=CC=C1)C2=C(Cl)C=CC=C2	Cc1ccccc1	CC[BH-](CC)CC.[Li+]	Co	C/C(=N\c1c(C(C)C)cccc1C(C)C)c1cccc(C2=N[C@@H](C(C)(C)C)CO2)n1	1	25	20		79	3	89	NNN-pincer	di-sub	10.1021/acs.orglett.6b00453
C=C(c1ccccc1)c1ccccc1F	FC1=C([C@@H](C)C2=CC=CC=C2)C=CC=C1	Cc1ccccc1	CC[BH-](CC)CC.[Na+]	Co	C/C(=N\c1c(C(C)C)cccc1C(C)C)c1cccc(C2=N[C@@H](C(C)(C)C)CO2)n1	1	25	20		99	12	60	NNN-pincer	di-sub	10.1021/acs.orglett.6b00453
C=C(c1ccccc1)c1ccccc1OC	C[C@@H](C1=CC=CC=C1)C2=C(OC)C=CC=C2	Cc1ccccc1	CC[BH-](CC)CC.[Na+]	Co	C/C(=N\c1c(C(C)C)cccc1C(C)C)c1cccc(C2=N[C@@H](C(C)(C)C)CO2)n1	1	25	20		99	3	58	NNN-pincer	di-sub	10.1021/acs.orglett.6b00453
C=C(c1ccccc1Cl)c1ccccc1OC	C[C@@H](C1=CC=CC=C1OC)C2=C(Cl)C=CC=C2	Cc1ccccc1	CC[BH-](CC)CC.[Na+]	Co	C/C(=N\c1c(C(C)C)cccc1C(C)C)c1cccc(C2=N[C@@H](C(C)(C)C)CO2)n1	1	25	20		99	3	85	NNN-pincer	di-sub	10.1021/acs.orglett.6b00453
C=C(c1ccccc1)[SiH](c1ccccc1)c1ccccc1	C[C@H](C1=CC=CC=C1)[SiH](C2=CC=CC=C2)C3=CC=CC=C3	Cc1ccccc1	CC[BH-](CC)CC.[Na+]	Co	C/C(=N\c1c(C(C)C)cccc1C(C)C)c1cccc(C2=N[C@@H](C(C)C)CO2)n1	49	25	20		96	5	6	NNN-pincer	di-sub	10.1021/acs.organomet.9b00067
C=C(c1ccccc1)c1ccccc1Cl	C[C@@H](C1=CC=CC=C1)C2=C(Cl)C=CC=C2	Cc1ccccc1	CC[BH-](CC)CC.[Na+]	Co	C/C(=N\c1c(C(C)C)cccc1C(C)C)c1cccc(C2=N[C@@H](C(C)C)CO2)n1	1	25	20		99	3	81	NNN-pincer	di-sub	10.1021/acs.orglett.6b00453
C/C(=C\CC1OCCO1)c1cc2ccccc2o1	CC(CCC1OCCO1)C2=CC3=C(O2)C=CC=C3	Cc1ccccc1	CC[BH-](CC)CC.[Na+]	Co	C/C(=N\c1c(C(C)C)cccc1C(C)C)c1cccc(C2=N[C@@H](Cc3ccccc3)CN2c2ccccc2)n1	1	0	10	99		24	81	NNN-pincer	tri-sub	10.1021/jacs.2c08525
C/C=C(\C)c1ccc(OC)cc1	C[C@@H](C1=CC=C(OC)C=C1)CC	Cc1ccccc1	CC[BH-](CC)CC.[Na+]	Co	C/C(=N\c1c(C(C)C)cccc1C(C)C)c1cccc(C2=N[C@@H](Cc3ccccc3)CN2c2ccccc2)n1	1	25	20	84		24	24	NNN-pincer	tri-sub	10.1021/jacs.2c08525
C=C(c1ccccc1)[SiH](c1ccccc1)c1ccccc1	C[C@H](C1=CC=CC=C1)[SiH](C2=CC=CC=C2)C3=CC=CC=C3	Cc1ccccc1	CC[BH-](CC)CC.[Na+]	Co	C/C(=N\c1c(C(C)C)cccc1C(C)C)c1cccc(C2=N[C@@H](Cc3ccccc3)CO2)n1	49	25	20		96	5	10	NNN-pincer	di-sub	10.1021/acs.organomet.9b00067
C=C(c1ccccc1)c1ccccc1Cl	C[C@@H](C1=CC=CC=C1)C2=C(Cl)C=CC=C2	Cc1ccccc1	CC[BH-](CC)CC.[Na+]	Co	C/C(=N\c1c(C(C)C)cccc1C(C)C)c1cccc(C2=N[C@@H](Cc3ccccc3)CO2)n1	1	25	20		77	3	68	NNN-pincer	di-sub	10.1021/acs.orglett.6b00453
C/C=C(\C)c1ccc(OC)cc1	C[C@@H](C1=CC=C(OC)C=C1)CC	Cc1ccccc1	CC[BH-](CC)CC.[Na+]	Co	C/C(=N\c1c(C(C)C)cccc1C(C)C)c1cccc(C2=N[C@H](C(C)(C)C)CO2)n1	1	25	20	81		24	75	NNN-pincer	tri-sub	10.1021/jacs.2c08525
C/C(=C\CC1OCCO1)c1ccc(C)cc1	C[C@H](CCC1OCCO1)C2=CC=C(C)C=C2	Cc1ccccc1	CC[BH-](CC)CC.[Na+]	Co	C/C(=N\c1c(C(C)C)cccc1C(C)C)c1cccc(C2=N[C@H](C(C)C)CN2Cc2ccccc2)n1	1	0	16.67	99		24	98	NNN-pincer	tri-sub	10.1021/jacs.2c08525
C/C=C(/c1ccc(N(CC)CC)cc1)C(C)C	CCC(C(C)C)C1=CC=C(N(CC)CC)C=C1	Cc1ccccc1	CC[BH-](CC)CC.[Na+]	Co	C/C(=N\c1c(C(C)C)cccc1C(C)C)c1cccc(C2=N[C@H](C(C)C)CN2Cc2ccccc2)n1	1	0	5	99		24	96	NNN-pincer	tri-sub	10.1021/jacs.2c08525
C/C=C(/c1ccc(OC)c(OC)c1)C(C)C	CCC(C(C)C)C1=CC(OC)=C(OC)C=C1	Cc1ccccc1	CC[BH-](CC)CC.[Na+]	Co	C/C(=N\c1c(C(C)C)cccc1C(C)C)c1cccc(C2=N[C@H](C(C)C)CN2Cc2ccccc2)n1	1	0	5	99		24	88	NNN-pincer	tri-sub	10.1021/jacs.2c08525
C/C=C(/c1ccc(OC)cc1)C(C)C	CCC(C(C)C)C1=CC=C(OC)C=C1	Cc1ccccc1	CC[BH-](CC)CC.[Na+]	Co	C/C(=N\c1c(C(C)C)cccc1C(C)C)c1cccc(C2=N[C@H](C(C)C)CN2Cc2ccccc2)n1	1	0	5	99		24	91	NNN-pincer	tri-sub	10.1021/jacs.2c08525
C/C=C(/CCC1CCCCC1)c1ccc(N(C)C)cc1	CN(C(C=C1)=CC=C1C(CC)CCC2CCCCC2)C	Cc1ccccc1	CC[BH-](CC)CC.[Na+]	Co	C/C(=N\c1c(C(C)C)cccc1C(C)C)c1cccc(C2=N[C@H](C(C)C)CN2Cc2ccccc2)n1	1	0	5	94		24	92	NNN-pincer	tri-sub	10.1021/jacs.2c08525
C/C=C(/CCCC(C)C)c1ccc(OC)cc1	CC(C)CCCC(CC)C1=CC=C(OC)C=C1	Cc1ccccc1	CC[BH-](CC)CC.[Na+]	Co	C/C(=N\c1c(C(C)C)cccc1C(C)C)c1cccc(C2=N[C@H](C(C)C)CN2Cc2ccccc2)n1	1	0	5	75		24	95	NNN-pincer	tri-sub	10.1021/jacs.2c08525
C/C=C(/CCCC)c1ccccc1	CCCCC(CC)C1=CC=CC=C1	Cc1ccccc1	CC[BH-](CC)CC.[Na+]	Co	C/C(=N\c1c(C(C)C)cccc1C(C)C)c1cccc(C2=N[C@H](C(C)C)CN2Cc2ccccc2)n1	1	0	10	99		24	70	NNN-pincer	tri-sub	10.1021/jacs.2c08525
C/C=C(/CCCC)c1ccccc1	CCCCC(CC)C1=CC=CC=C1	Cc1ccccc1	CC[BH-](CC)CC.[Na+]	Co	C/C(=N\c1c(C(C)C)cccc1C(C)C)c1cccc(C2=N[C@H](C(C)C)CN2Cc2ccccc2)n1	1	0	20	34		24	93	NNN-pincer	tri-sub	10.1021/jacs.2c08525
C/C=C(/CCCOC)c1ccc(OC)cc1	CCC(CCCOC)C1=CC=C(OC)C=C1	Cc1ccccc1	CC[BH-](CC)CC.[Na+]	Co	C/C(=N\c1c(C(C)C)cccc1C(C)C)c1cccc(C2=N[C@H](C(C)C)CN2Cc2ccccc2)n1	1	0	5	95		24	73	NNN-pincer	tri-sub	10.1021/jacs.2c08525
C/C=C(\C)c1ccc(OC)cc1	C[C@@H](C1=CC=C(OC)C=C1)CC	Cc1ccccc1	CC[BH-](CC)CC.[Na+]	Co	C/C(=N\c1c(C(C)C)cccc1C(C)C)c1cccc(C2=N[C@H](C(C)C)CN2Cc2ccccc2)n1	1	25	20	75		24	54	NNN-pincer	tri-sub	10.1021/jacs.2c08525
C/C=C(\c1ccc2c(c1)OCO2)C(C)C	CC(C)C(CC)C1=CC(OCO2)=C2C=C1	Cc1ccccc1	CC[BH-](CC)CC.[Na+]	Co	C/C(=N\c1c(C(C)C)cccc1C(C)C)c1cccc(C2=N[C@H](C(C)C)CN2Cc2ccccc2)n1	1	0	5	99		24	91	NNN-pincer	tri-sub	10.1021/jacs.2c08525
CC/C=C(\c1ccc(C)c(OC)c1)C(C)C	CC(C)C(CCC)C1=CC(OC)=C(C)C=C1	Cc1ccccc1	CC[BH-](CC)CC.[Na+]	Co	C/C(=N\c1c(C(C)C)cccc1C(C)C)c1cccc(C2=N[C@H](C(C)C)CN2Cc2ccccc2)n1	1	0	5	76		24	85	NNN-pincer	tri-sub	10.1021/jacs.2c08525
COc1cc(/C(C)=C/CC2OCCO2)ccc1C	C[C@H](CCC1OCCO1)C2=CC=C(C)C(OC)=C2	Cc1ccccc1	CC[BH-](CC)CC.[Na+]	Co	C/C(=N\c1c(C(C)C)cccc1C(C)C)c1cccc(C2=N[C@H](C(C)C)CN2Cc2ccccc2)n1	1	0	16.67	99		24	98	NNN-pincer	tri-sub	10.1021/jacs.2c08525
COc1ccc(/C(C)=C/CC2OCCO2)cc1	C[C@H](CCC1OCCO1)C2=CC=C(OC)C=C2	Cc1ccccc1	CC[BH-](CC)CC.[Na+]	Co	C/C(=N\c1c(C(C)C)cccc1C(C)C)c1cccc(C2=N[C@H](C(C)C)CN2Cc2ccccc2)n1	1	0	16.67	99		24	97	NNN-pincer	tri-sub	10.1021/jacs.2c08525
C/C=C(/C)c1cc(F)cc(OCc2ccccc2)c1	C[C@@H](CC)C1=CC(OCC2=CC=CC=C2)=CC(F)=C1	Cc1ccccc1	CC[BH-](CC)CC.[Na+]	Co	C/C(=N\c1c(C(c2ccccc2)c2ccccc2)cccc1C(c1ccccc1)c1ccccc1)c1cccc(C2=N[C@H](C(C)(C)C)CN2c2ccccc2)n1	1	0	16.67	38		24	96	NNN-pincer	tri-sub	10.1021/jacs.2c08525
C/C=C(\C)c1cc(OC)cc(OC)c1	C[C@H](CC)C1=CC(OC)=CC(OC)=C1	Cc1ccccc1	CC[BH-](CC)CC.[Na+]	Co	C/C(=N\c1c(C(c2ccccc2)c2ccccc2)cccc1C(c1ccccc1)c1ccccc1)c1cccc(C2=N[C@H](C(C)(C)C)CN2c2ccccc2)n1	1	0	10	95		24	93	NNN-pincer	tri-sub	10.1021/jacs.2c08525
C/C=C(\C)c1ccc(OC)cc1	C[C@@H](C1=CC=C(OC)C=C1)CC	Cc1ccccc1	CC[BH-](CC)CC.[Na+]	Co	C/C(=N\c1c(C(c2ccccc2)c2ccccc2)cccc1C(c1ccccc1)c1ccccc1)c1cccc(C2=N[C@H](C(C)(C)C)CN2c2ccccc2)n1	1	25	20	36		24	51	NNN-pincer	tri-sub	10.1021/jacs.2c08525
C=C(c1ccccc1)c1ccccc1Cl	C[C@@H](C1=CC=CC=C1)C2=C(Cl)C=CC=C2	Cc1ccccc1	CC[BH-](CC)CC.[Na+]	Co	C/C(=N\c1c(C)cccc1C)c1cccc(C2=N[C@@H](C(C)(C)C)CO2)n1	1	25	20		16	3	82	NNN-pincer	di-sub	10.1021/acs.orglett.6b00453
C=C(c1ccccc1)[SiH](c1ccccc1)c1ccccc1	C[C@H](C1=CC=CC=C1)[SiH](C2=CC=CC=C2)C3=CC=CC=C3	Cc1ccccc1	CC[BH-](CC)CC.[Na+]	Co	C/C(=N\c1c(Cc2ccccc2)cccc1Cc1ccccc1)c1cccc(C2=N[C@@H](C(C)(C)C)CO2)n1	49	25	20		98	5	50	NNN-pincer	di-sub	10.1021/acs.organomet.9b00067
O=C(O)/C(=C/c1ccccc1)c1ccccc1	O=C([C@@H](C1=CC=CC=C1)CC2=CC=CC=C2)O	Cc1ccccc1		Co	c1ccc([C@@H]2CC[C@@H](c3ccccc3)P2CCP2[C@@H](c3ccccc3)CC[C@@H]2c2ccccc2)cc1	60	50	20	15		24	86	bisphosphine	tri-sub	10.1038/s41467-020-17057-z
C=C(Cn1cccn1)c1ccccc1	C[C@@H](CN1C=CC=N1)C2=CC=CC=C2	Cc1ccccc1	Zn	Co	c1ccc([C@@H]2CC[C@@H](c3ccccc3)P2CCP2[C@H](c3ccccc3)CC[C@H]2c2ccccc2)cc1	40	50	100	18		24	55	bisphosphine	di-sub	10.1002/chem.202201517
C=C(c1ccccc1)[SiH](c1ccccc1)c1ccccc1	C[C@H](C1=CC=CC=C1)[SiH](C2=CC=CC=C2)C3=CC=CC=C3	Cc1ccccc1	CC[BH-](CC)CC.[Na+]	Co	CC(C)(C)[C@H]1COC(c2cccc(CP(C(C)(C)C)C(C)(C)C)n2)=N1	49	25	20		94	5	62	phosphine-pyridine-oxazoline(PPO)	di-sub	10.1021/acs.organomet.9b00067
C=C(c1ccccc1)[SiH](c1ccccc1)c1ccccc1	C[C@H](C1=CC=CC=C1)[SiH](C2=CC=CC=C2)C3=CC=CC=C3	Cc1ccccc1	CC[BH-](CC)CC.[Na+]	Co	CC(C)(C)[C@H]1COC(c2cccc(CP(C(C)(C)C)C(C)(C)C)n2)=N1	10	25	40		97	5	80	phosphine-pyridine-oxazoline(PPO)	di-sub	10.1021/acs.organomet.9b00067
C=C(c1ccccc1)[SiH](c1ccccc1)c1ccccc1	C[C@H](C1=CC=CC=C1)[SiH](C2=CC=CC=C2)C3=CC=CC=C3	Cc1ccccc1	CC[BH-](CC)CC.[Na+]	Co	CC(C)(C)[C@H]1COC(c2cccc(CP(C(C)(C)C)C(C)(C)C)n2)=N1	4	25	20		95	5	83	phosphine-pyridine-oxazoline(PPO)	di-sub	10.1021/acs.organomet.9b00067
C=C(c1ccccc1)[SiH](c1ccccc1)c1ccccc1	C[C@H](C1=CC=CC=C1)[SiH](C2=CC=CC=C2)C3=CC=CC=C3	Cc1ccccc1	CC[BH-](CC)CC.[Na+]	Co	CC(C)(C)[C@H]1COC(c2cccc(CP(C(C)(C)C)C(C)(C)C)n2)=N1	2	25	20		94	5	83	phosphine-pyridine-oxazoline(PPO)	di-sub	10.1021/acs.organomet.9b00067
C=C(c1ccccc1)[SiH](c1ccccc1)c1ccccc1	C[C@H](C1=CC=CC=C1)[SiH](C2=CC=CC=C2)C3=CC=CC=C3	Cc1ccccc1	C[Li]	Co	CC(C)(C)[C@H]1COC(c2cccc(CP(C(C)(C)C)C(C)(C)C)n2)=N1	2	25	20		93	5	82	phosphine-pyridine-oxazoline(PPO)	di-sub	10.1021/acs.organomet.9b00067
C=C(c1ccccc1)[SiH](c1ccccc1)c1ccccc1	C[C@H](C1=CC=CC=C1)[SiH](C2=CC=CC=C2)C3=CC=CC=C3	Cc1ccccc1	C[Si](C)(C[Li])C	Co	CC(C)(C)[C@H]1COC(c2cccc(CP(C(C)(C)C)C(C)(C)C)n2)=N1	2	25	20		95	5	81	phosphine-pyridine-oxazoline(PPO)	di-sub	10.1021/acs.organomet.9b00067
C/C=C(\C)c1ccc(OC)cc1	C[C@@H](C1=CC=C(OC)C=C1)CC	Cc1ccccc1	CC[BH-](CC)CC.[Na+]	Co	CCc1cccc(CC)c1/N=C(\C)c1cccc(C2=N[C@H](C(C)(C)C)CN2c2ccccc2)n1	1	25	20	68		24	27	NNN-pincer	tri-sub	10.1021/jacs.2c08525
C/C=C(\C)c1ccc(OC)cc1	C[C@@H](C1=CC=C(OC)C=C1)CC	Cc1ccccc1	CC[BH-](CC)CC.[Na+]	Co	CCc1cccc(CC)c1/N=C(\C)c1cccc(C2=N[C@H](C(C)C)CN2c2ccccc2)n1	1	25	20	85		24	79	NNN-pincer	tri-sub	10.1021/jacs.2c08525
C/C=C(/C)c1cc(F)cc(OCc2ccccc2)c1	C[C@@H](CC)C1=CC(OCC2=CC=CC=C2)=CC(F)=C1	Cc1ccccc1	CC[BH-](CC)CC.[Na+]	Co	CCc1cccc(CC)c1/N=C/c1cccc(C2=N[C@H](C(C)C)CN2c2ccccc2)n1	1	0	20	99		24	51	NNN-pincer	tri-sub	10.1021/jacs.2c08525
C/C=C(/C)c1ccc(O[C@@H]2C[C@H](C)CC[C@H]2C(C)C)cc1	C[C@H]1C[C@@H](OC2=CC=C([C@@H](CC)C)C=C2)[C@H](C(C)C)CC1	Cc1ccccc1	CC[BH-](CC)CC.[Na+]	Co	CCc1cccc(CC)c1/N=C/c1cccc(C2=N[C@H](C(C)C)CN2c2ccccc2)n1	1	0	20	99		24	83	NNN-pincer	tri-sub	10.1021/jacs.2c08525
C/C=C(/C)c1ccc(O[C@H]2C[C@H]3CC[C@]2(C)C3(C)C)cc1	C[C@H](CC)C(C=C1)=CC=C1O[C@@H]2[C@]3(C)CC[C@@H](C3(C)C)C2	Cc1ccccc1	CC[BH-](CC)CC.[Na+]	Co	CCc1cccc(CC)c1/N=C/c1cccc(C2=N[C@H](C(C)C)CN2c2ccccc2)n1	1	0	16.67	99		24	90	NNN-pincer	tri-sub	10.1021/jacs.2c08525
C/C=C(/C)c1ccc(OC)nc1	CC(CC)C1=CC=C(OC)N=C1	Cc1ccccc1	CC[BH-](CC)CC.[Na+]	Co	CCc1cccc(CC)c1/N=C/c1cccc(C2=N[C@H](C(C)C)CN2c2ccccc2)n1	1	0	20	99		24	86	NNN-pincer	tri-sub	10.1021/jacs.2c08525
C/C=C(/C)c1cccc(C(=O)OC)c1	C[C@@H](CC)C1=CC(C(OC)=O)=CC=C1	Cc1ccccc1	CC[BH-](CC)CC.[Na+]	Co	CCc1cccc(CC)c1/N=C/c1cccc(C2=N[C@H](C(C)C)CN2c2ccccc2)n1	1	0	20	99		24	86	NNN-pincer	tri-sub	10.1021/jacs.2c08525
C/C=C(/C)c1cccc(C(=O)OCC23CC4CC(CC(C4)C2)C3)c1	C[C@H](CC)C1=CC(C(OCC23CC(C[C@@H]4C3)CC(C4)C2)=O)=CC=C1	Cc1ccccc1	CC[BH-](CC)CC.[Na+]	Co	CCc1cccc(CC)c1/N=C/c1cccc(C2=N[C@H](C(C)C)CN2c2ccccc2)n1	1	0	16.67	99		24	87	NNN-pincer	tri-sub	10.1021/jacs.2c08525
C/C=C(/C)c1cccc(O[Si](C)(C)C(C)(C)C)c1	C[C@@H](CC)C1=CC(O[Si](C)(C)C(C)(C)C)=CC=C1	Cc1ccccc1	CC[BH-](CC)CC.[Na+]	Co	CCc1cccc(CC)c1/N=C/c1cccc(C2=N[C@H](C(C)C)CN2c2ccccc2)n1	1	0	16.67	99		24	91	NNN-pincer	tri-sub	10.1021/jacs.2c08525
C/C=C(/C)c1cccc(OC)c1	C[C@@H](CC)C1=CC(OC)=CC=C1	Cc1ccccc1	CC[BH-](CC)CC.[Na+]	Co	CCc1cccc(CC)c1/N=C/c1cccc(C2=N[C@H](C(C)C)CN2c2ccccc2)n1	1	0	20	99		24	90	NNN-pincer	tri-sub	10.1021/jacs.2c08525
C/C=C(/C)c1cccc(OCc2ccccc2)c1	C[C@@H](CC)C1=CC(OCC2=CC=CC=C2)=CC=C1	Cc1ccccc1	CC[BH-](CC)CC.[Na+]	Co	CCc1cccc(CC)c1/N=C/c1cccc(C2=N[C@H](C(C)C)CN2c2ccccc2)n1	1	0	20	99		24	90	NNN-pincer	tri-sub	10.1021/jacs.2c08525
C/C=C(\C)c1ccc(B2OCCO2)cc1	C[C@H](CC)C1=CC=C(B2OCCO2)C=C1	Cc1ccccc1	CC[BH-](CC)CC.[Na+]	Co	CCc1cccc(CC)c1/N=C/c1cccc(C2=N[C@H](C(C)C)CN2c2ccccc2)n1	1	0	20	99		24	90	NNN-pincer	tri-sub	10.1021/jacs.2c08525
C/C=C(\C)c1ccc(Br)cc1	C[C@H](CC)C1=CC=C(Br)C=C1	Cc1ccccc1	CC[BH-](CC)CC.[Na+]	Co	CCc1cccc(CC)c1/N=C/c1cccc(C2=N[C@H](C(C)C)CN2c2ccccc2)n1	1	0	16.67	99		24	85	NNN-pincer	tri-sub	10.1021/jacs.2c08525
C/C=C(\C)c1ccc(C(F)(F)F)cc1	C[C@H](CC)C1=CC=C(C(F)(F)F)C=C1	Cc1ccccc1	CC[BH-](CC)CC.[Na+]	Co	CCc1cccc(CC)c1/N=C/c1cccc(C2=N[C@H](C(C)C)CN2c2ccccc2)n1	1	0	20	99		24	90	NNN-pincer	tri-sub	10.1021/jacs.2c08525
C/C=C(\C)c1ccc(C)cc1	C[C@H](CC)C1=CC=C(C)C=C1	Cc1ccccc1	CC[BH-](CC)CC.[Na+]	Co	CCc1cccc(CC)c1/N=C/c1cccc(C2=N[C@H](C(C)C)CN2c2ccccc2)n1	1	0	20	99		24	93	NNN-pincer	tri-sub	10.1021/jacs.2c08525
C/C=C(\C)c1ccc(Cl)c(Cc2ccc(O[C@@H]3CCOC3)cc2)c1	ClC(C=CC([C@@H](CC)C)=C1)=C1CC2=CC=C(O[C@@H]3CCOC3)C=C2	Cc1ccccc1	CC[BH-](CC)CC.[Na+]	Co	CCc1cccc(CC)c1/N=C/c1cccc(C2=N[C@H](C(C)C)CN2c2ccccc2)n1	1	0	16.67	99		24	84	NNN-pincer	tri-sub	10.1021/jacs.2c08525
C/C=C(\C)c1ccc(Cl)cc1	C[C@H](CC)C1=CC=C(Cl)C=C1	Cc1ccccc1	CC[BH-](CC)CC.[Na+]	Co	CCc1cccc(CC)c1/N=C/c1cccc(C2=N[C@H](C(C)C)CN2c2ccccc2)n1	1	0	16.67	99		24	90	NNN-pincer	tri-sub	10.1021/jacs.2c08525
C/C=C(\C)c1ccc(F)cc1	C[C@H](CC)C1=CC=C(F)C=C1	Cc1ccccc1	CC[BH-](CC)CC.[Na+]	Co	CCc1cccc(CC)c1/N=C/c1cccc(C2=N[C@H](C(C)C)CN2c2ccccc2)n1	1	0	16.67	99		24	85	NNN-pincer	tri-sub	10.1021/jacs.2c08525
C/C=C(\C)c1ccc(I)cc1	C[C@H](CC)C1=CC=C(I)C=C1	Cc1ccccc1	CC[BH-](CC)CC.[Na+]	Co	CCc1cccc(CC)c1/N=C/c1cccc(C2=N[C@H](C(C)C)CN2c2ccccc2)n1	1	0	10	99		24	86	NNN-pincer	tri-sub	10.1021/jacs.2c08525
C/C=C(\C)c1ccc(N(C)C)cc1	C[C@H](CC)C1=CC=C(N(C)C)C=C1	Cc1ccccc1	CC[BH-](CC)CC.[Na+]	Co	CCc1cccc(CC)c1/N=C/c1cccc(C2=N[C@H](C(C)C)CN2c2ccccc2)n1	1	0	20	99		24	93	NNN-pincer	tri-sub	10.1021/jacs.2c08525
C/C=C(\C)c1ccc(N2CCOCC2)cc1	C[C@@H](C1=CC=C(N2CCOCC2)C=C1)CC	Cc1ccccc1	CC[BH-](CC)CC.[Na+]	Co	CCc1cccc(CC)c1/N=C/c1cccc(C2=N[C@H](C(C)C)CN2c2ccccc2)n1	1	0	20	99		24	93	NNN-pincer	tri-sub	10.1021/jacs.2c08525
C/C=C(\C)c1ccc(O[Si](C)(C)C(C)(C)C)cc1	C[C@H](CC)C1=CC=C(O[Si](C)(C)C(C)(C)C)C=C1	Cc1ccccc1	CC[BH-](CC)CC.[Na+]	Co	CCc1cccc(CC)c1/N=C/c1cccc(C2=N[C@H](C(C)C)CN2c2ccccc2)n1	1	0	20	99		24	93	NNN-pincer	tri-sub	10.1021/jacs.2c08525
C/C=C(\C)c1ccc(OC(C)C)cc1	C[C@H](CC)C1=CC=C(OC(C)C)C=C1	Cc1ccccc1	CC[BH-](CC)CC.[Na+]	Co	CCc1cccc(CC)c1/N=C/c1cccc(C2=N[C@H](C(C)C)CN2c2ccccc2)n1	1	0	20	99		24	90	NNN-pincer	tri-sub	10.1021/jacs.2c08525
C/C=C(\C)c1ccc(OC(F)(F)F)cc1	C[C@H](CC)C1=CC=C(OC(F)(F)F)C=C1	Cc1ccccc1	CC[BH-](CC)CC.[Na+]	Co	CCc1cccc(CC)c1/N=C/c1cccc(C2=N[C@H](C(C)C)CN2c2ccccc2)n1	1	0	20	99		24	86	NNN-pincer	tri-sub	10.1021/jacs.2c08525
C/C=C(\C)c1ccc(OC)cc1	C[C@@H](C1=CC=C(OC)C=C1)CC	Cc1ccccc1	CC[BH-](CC)CC.[Na+]	Co	CCc1cccc(CC)c1/N=C/c1cccc(C2=N[C@H](C(C)C)CN2c2ccccc2)n1	1	25	20	99		24	63	NNN-pincer	tri-sub	10.1021/jacs.2c08525
C/C=C(\C)c1ccc(OC)cc1	C[C@@H](C1=CC=C(OC)C=C1)CC	Cc1ccccc1	CC[BH-](CC)CC.[Na+]	Co	CCc1cccc(CC)c1/N=C/c1cccc(C2=N[C@H](C(C)C)CN2c2ccccc2)n1	1	0	20	87		24	88	NNN-pincer	tri-sub	10.1021/jacs.2c08525
C/C=C(\C)c1ccc(OC)cc1	C[C@@H](C1=CC=C(OC)C=C1)CC	Cc1ccccc1	CC[BH-](CC)CC.[Na+]	Co	CCc1cccc(CC)c1/N=C/c1cccc(C2=N[C@H](C(C)C)CN2c2ccccc2)n1	1	0	20	99		24	94	NNN-pincer	tri-sub	10.1021/jacs.2c08525
C/C=C(\C)c1ccc(Oc2ccc3c(c2)CC[C@@H]2[C@@H]3CC[C@@]3(C)[C@H]2CCC32OCCO2)cc1	C[C@H](CC)C(C=C1)=CC=C1OC2=CC=C([C@](CC[C@@]3(C)[C@@]4([H])CCC35OCCO5)([H])[C@@]4([H])CC6)C6=C2	Cc1ccccc1	CC[BH-](CC)CC.[Na+]	Co	CCc1cccc(CC)c1/N=C/c1cccc(C2=N[C@H](C(C)C)CN2c2ccccc2)n1	1	0	20	99		24	86	NNN-pincer	tri-sub	10.1021/jacs.2c08525
C/C=C(\C)c1ccc(OCc2ccccc2)c(OC)c1	C[C@H](CC)C1=CC(OC)=C(OCC2=CC=CC=C2)C=C1	Cc1ccccc1	CC[BH-](CC)CC.[Na+]	Co	CCc1cccc(CC)c1/N=C/c1cccc(C2=N[C@H](C(C)C)CN2c2ccccc2)n1	1	0	20	99		24	81	NNN-pincer	tri-sub	10.1021/jacs.2c08525
C/C=C(\C)c1ccc(OCc2ccccc2)cc1	C[C@H](CC)C1=CC=C(OCC2=CC=CC=C2)C=C1	Cc1ccccc1	CC[BH-](CC)CC.[Na+]	Co	CCc1cccc(CC)c1/N=C/c1cccc(C2=N[C@H](C(C)C)CN2c2ccccc2)n1	1	0	20	99		24	91	NNN-pincer	tri-sub	10.1021/jacs.2c08525
C/C=C(\C)c1ccc(SC)cc1	C[C@H](CC)C1=CC=C(SC)C=C1	Cc1ccccc1	CC[BH-](CC)CC.[Na+]	Co	CCc1cccc(CC)c1/N=C/c1cccc(C2=N[C@H](C(C)C)CN2c2ccccc2)n1	1	0	20	99		24	93	NNN-pincer	tri-sub	10.1021/jacs.2c08525
C/C=C(\C)c1ccc(Sc2ccccc2)cc1	C[C@H](CC)C1=CC=C(SC2=CC=CC=C2)C=C1	Cc1ccccc1	CC[BH-](CC)CC.[Na+]	Co	CCc1cccc(CC)c1/N=C/c1cccc(C2=N[C@H](C(C)C)CN2c2ccccc2)n1	1	0	20	99		24	93	NNN-pincer	tri-sub	10.1021/jacs.2c08525
C/C=C(\C)c1ccc2c(Br)c(OC)ccc2c1	C[C@H](CC)C1=CC(C=CC(OC)=C2Br)=C2C=C1	Cc1ccccc1	CC[BH-](CC)CC.[Na+]	Co	CCc1cccc(CC)c1/N=C/c1cccc(C2=N[C@H](C(C)C)CN2c2ccccc2)n1	1	0	20	99		24	91	NNN-pincer	tri-sub	10.1021/jacs.2c08525
C/C=C(\C)c1ccc2c(c1)CC[C@@H]1[C@@H]2CC[C@@]2(C)[C@H]1CCC21OCCO1	C[C@H](CC)C1=CC=C2C(CC[C@]3([H])[C@]2([H])CC[C@@]4(C)[C@@]3([H])CCC45OCCO5)=C1	Cc1ccccc1	CC[BH-](CC)CC.[Na+]	Co	CCc1cccc(CC)c1/N=C/c1cccc(C2=N[C@H](C(C)C)CN2c2ccccc2)n1	1	0	20	99		24	90	NNN-pincer	tri-sub	10.1021/jacs.2c08525
C/C=C(\C)c1ccc2c(c1)OCO2	C[C@H](CC)C1=CC(OCO2)=C2C=C1	Cc1ccccc1	CC[BH-](CC)CC.[Na+]	Co	CCc1cccc(CC)c1/N=C/c1cccc(C2=N[C@H](C(C)C)CN2c2ccccc2)n1	1	0	20	99		24	86	NNN-pincer	tri-sub	10.1021/jacs.2c08525
C/C=C(\C)c1ccc2cc(OC)ccc2c1	C[C@H](CC)C1=CC(C=CC(OC)=C2)=C2C=C1	Cc1ccccc1	CC[BH-](CC)CC.[Na+]	Co	CCc1cccc(CC)c1/N=C/c1cccc(C2=N[C@H](C(C)C)CN2c2ccccc2)n1	1	0	50	99		24	92	NNN-pincer	tri-sub	10.1021/jacs.2c08525
C/C=C(\C)c1cn(C)c2ccccc12	CC(CC)C1=CN(C2=C1C=CC=C2)C	Cc1ccccc1	CC[BH-](CC)CC.[Na+]	Co	CCc1cccc(CC)c1/N=C/c1cccc(C2=N[C@H](C(C)C)CN2c2ccccc2)n1	1	0	16.67	99		24	85	NNN-pincer	tri-sub	10.1021/jacs.2c08525
CC/C=C(\C)c1ccc(OC)cc1	C[C@H](CCC)C1=CC=C(OC)C=C1	Cc1ccccc1	CC[BH-](CC)CC.[Na+]	Co	CCc1cccc(CC)c1/N=C/c1cccc(C2=N[C@H](C(C)C)CN2c2ccccc2)n1	1	0	20	99		24	89	NNN-pincer	tri-sub	10.1021/jacs.2c08525
C=C(c1ccccc1)c1ccccc1Cl	C[C@@H](C1=CC=CC=C1)C2=C(Cl)C=CC=C2	Cc1ccccc1	CC[BH-](CC)CC.[Na+]	Co	CP(c1nc2ccccc2nc1P(C)C(C)(C)C)C(C)(C)C	1	25	20		5	3	0	bisphosphine	di-sub	10.1021/acs.orglett.6b00453
CC(=O)NC1=CCc2ccccc21	O=C(C)NC1CCC2=CC=CC=C21	CC1CCCO1	Zn	Co	C[C@@H]([C@@H](C)P(c1ccccc1)c1ccccc1)P(c1ccccc1)c1ccccc1	49	50	20	15		22	56	bisphosphine	tri-sub	10.1039/D3CY01292A
CC(=O)NC1=CCc2ccccc21	O=C(C)NC1CCC2=CC=CC=C21	CC1CCCO1	Zn	Co	C[C@@H](C1=CC([Fe]C2C=CC=C2)C=C1P(c1cc(C(F)(F)F)cc(C(F)(F)F)c1)c1cc(C(F)(F)F)cc(C(F)(F)F)c1)P(C1CCCCC1)C1CCCCC1	49	50	20	99		22	50	bisphosphine	tri-sub	10.1039/D3CY01292A
CC(=O)NC1=CCc2ccc(Br)cc21	BrC1=CC=C(CCC2NC(C)=O)C2=C1	CC1CCCO1	Zn	Co	c1ccc([C@@H]2CC[C@@H](c3ccccc3)P2CCP2[C@H](c3ccccc3)CC[C@H]2c2ccccc2)cc1	49	50	20	99	91	22	60	bisphosphine	tri-sub	10.1039/D3CY01292A
CC(=O)NC1=CCc2ccc(F)cc21	FC1=CC=C(CCC2NC(C)=O)C2=C1	CC1CCCO1	Zn	Co	c1ccc([C@@H]2CC[C@@H](c3ccccc3)P2CCP2[C@H](c3ccccc3)CC[C@H]2c2ccccc2)cc1	49	50	20	99	96	22	80	bisphosphine	tri-sub	10.1039/D3CY01292A
CC(=O)NC1=CCc2ccccc21	O=C(C)NC1CCC2=CC=CC=C21	CC1CCCO1	Zn	Co	c1ccc([C@@H]2CC[C@@H](c3ccccc3)P2CCP2[C@H](c3ccccc3)CC[C@H]2c2ccccc2)cc1	49	50	20	99		22	88	bisphosphine	tri-sub	10.1039/D3CY01292A
CC(=O)NC1=CCc2ccccc21	O=C(NC1CCC2=CC=CC=C21)C	CC1CCCO1	Zn	Co	c1ccc([C@@H]2CC[C@@H](c3ccccc3)P2CCP2[C@H](c3ccccc3)CC[C@H]2c2ccccc2)cc1	19.7	50	20	99	96	22	89	bisphosphine	tri-sub	10.1039/D3CY01292A
CC(C)C(=O)NC1=CCc2ccccc21	O=C(NC1CCC2=CC=CC=C21)C(C)C	CC1CCCO1	Zn	Co	c1ccc([C@@H]2CC[C@@H](c3ccccc3)P2CCP2[C@H](c3ccccc3)CC[C@H]2c2ccccc2)cc1	19.7	50	20	99	91	22	88	bisphosphine	tri-sub	10.1039/D3CY01292A
COc1ccc2c(c1)C(NC(C)=O)=CC2	O=C(NC1CCC2=CC=C(OC)C=C21)C	CC1CCCO1	Zn	Co	c1ccc([C@@H]2CC[C@@H](c3ccccc3)P2CCP2[C@H](c3ccccc3)CC[C@H]2c2ccccc2)cc1	49	50	20	99	92	22	82	bisphosphine	tri-sub	10.1039/D3CY01292A
COc1ccc2c(c1)CC=C2NC(C)=O	O=C(NC1CCC2=CC(OC)=CC=C21)C	CC1CCCO1	Zn	Co	c1ccc([C@@H]2CC[C@@H](c3ccccc3)P2CCP2[C@H](c3ccccc3)CC[C@H]2c2ccccc2)cc1	49	50	20	99	95	22	90	bisphosphine	tri-sub	10.1039/D3CY01292A
O=C(NC1=CCc2ccccc21)c1ccccc1	O=C(NC1CCC2=CC=CC=C21)C3=CC=CC=C3	CC1CCCO1	Zn	Co	c1ccc([C@@H]2CC[C@@H](c3ccccc3)P2CCP2[C@H](c3ccccc3)CC[C@H]2c2ccccc2)cc1	19.7	50	20	99	92	22	94	bisphosphine	tri-sub	10.1039/D3CY01292A
CC(=O)NC1=CCc2ccccc21	O=C(C)NC1CCC2=CC=CC=C21	CC1CCCO1	Zn	Co	c1ccc(P(c2ccccc2)c2ccc3ccccc3c2-c2c(P(c3ccccc3)c3ccccc3)ccc3ccccc23)cc1	49	50	20	0		22	0	bisphosphine	tri-sub	10.1039/D3CY01292A
CC(=O)NC1=CCc2ccccc21	O=C(C)NC1CCC2=CC=CC=C21	CC1CCCO1	Zn	Co	CC(C)(C)[P@@]1Cc2ccccc2[C@@H]1[C@H]1c2ccccc2C[P@]1C(C)(C)C	49	50	20	60		22	64	bisphosphine	tri-sub	10.1039/D3CY01292A
CC(=O)NC1=CCc2ccccc21	O=C(C)NC1CCC2=CC=CC=C21	CC1CCCO1	Zn	Co	CC(C)[C@@H]1CC[C@@H](C(C)C)P1CCP1[C@H](C(C)C)CC[C@H]1C(C)C	49	50	20	80		22	76	bisphosphine	tri-sub	10.1039/D3CY01292A
CC(=O)NC1=CCc2ccccc21	O=C(C)NC1CCC2=CC=CC=C21	CC1CCCO1	Zn	Co	COc1cc(OC)c(-c2c(OC)cc(OC)cc2P(c2cc(C)cc(C)c2)c2cc(C)cc(C)c2)c(P(c2cc(C)cc(C)c2)c2cc(C)cc(C)c2)c1	49	50	20	5		22	12	bisphosphine	tri-sub	10.1039/D3CY01292A
CC(=O)NC1=CCc2ccccc21	O=C(C)NC1CCC2=CC=CC=C21	CC1CCCO1	Zn	Co	CP(c1ccccc1P(C)C(C)(C)C)C(C)(C)C	49	50	20	0		22	0	bisphosphine	tri-sub	10.1039/D3CY01292A
CC(=O)NC1=CCc2ccccc21	O=C(C)NC1CCC2=CC=CC=C21	CC1CCCO1	Zn	Co	CP(c1nc2ccccc2nc1P(C)C(C)(C)C)C(C)(C)C	49	50	20	0		22	0	bisphosphine	tri-sub	10.1039/D3CY01292A
CC(=O)NC1=CCc2ccccc21	O=C(C)NC1CCC2=CC=CC=C21	CCC(C)(C)O	Zn	Co	c1ccc([C@@H]2CC[C@@H](c3ccccc3)P2CCP2[C@H](c3ccccc3)CC[C@H]2c2ccccc2)cc1	49	50	20	65		22	76	bisphosphine	tri-sub	10.1039/D3CY01292A
C=C(c1cc(C(F)(F)F)ccc1C)[SiH](c1ccccc1)c1ccccc1	C[C@H](C1=CC(C(F)(F)F)=CC=C1C)[SiH](C2=CC=CC=C2)C3=CC=CC=C3	CCCCC	CC[BH-](CC)CC.[Na+]	Co	CC(C)(C)[C@H]1COC(c2cccc(CP(C(C)(C)C)C(C)(C)C)n2)=N1	4	25	20		95	5	97	phosphine-pyridine-oxazoline(PPO)	di-sub	10.1021/acs.organomet.9b00067
C=C(c1cc(C)c(C)cc1C)[SiH](c1ccccc1)c1ccccc1	C[C@H](C1=CC(C)=C(C)C=C1C)[SiH](C2=CC=CC=C2)C3=CC=CC=C3	CCCCC	CC[BH-](CC)CC.[Na+]	Co	CC(C)(C)[C@H]1COC(c2cccc(CP(C(C)(C)C)C(C)(C)C)n2)=N1	2	25	20		96	5	99	phosphine-pyridine-oxazoline(PPO)	di-sub	10.1021/acs.organomet.9b00067
C=C(c1cc(C)ccc1C)[SiH](c1ccccc1)c1ccccc1	C[C@H](C1=CC(C)=CC=C1C)[SiH](C2=CC=CC=C2)C3=CC=CC=C3	CCCCC	CC[BH-](CC)CC.[Na+]	Co	CC(C)(C)[C@H]1COC(c2cccc(CP(C(C)(C)C)C(C)(C)C)n2)=N1	2	25	20		87	5	99	phosphine-pyridine-oxazoline(PPO)	di-sub	10.1021/acs.organomet.9b00067
C=C(c1cc(F)ccc1C)[SiH](c1ccccc1)c1ccccc1	C[C@H](C1=CC(F)=CC=C1C)[SiH](C2=CC=CC=C2)C3=CC=CC=C3	CCCCC	CC[BH-](CC)CC.[Na+]	Co	CC(C)(C)[C@H]1COC(c2cccc(CP(C(C)(C)C)C(C)(C)C)n2)=N1	2	25	20		86	5	99	phosphine-pyridine-oxazoline(PPO)	di-sub	10.1021/acs.organomet.9b00067
C=C(c1cc2c(cc1C)OCO2)[SiH](c1ccccc1)c1ccccc1	C[C@H](C1=CC(OCO2)=C2C=C1C)[SiH](C3=CC=CC=C3)C4=CC=CC=C4	CCCCC	CC[BH-](CC)CC.[Na+]	Co	CC(C)(C)[C@H]1COC(c2cccc(CP(C(C)(C)C)C(C)(C)C)n2)=N1	2	25	20		96	5	98	phosphine-pyridine-oxazoline(PPO)	di-sub	10.1021/acs.organomet.9b00067
C=C(c1ccc(C(F)(F)F)cc1)[SiH](c1ccccc1)c1ccccc1	C[C@H](C1=CC=C(C(F)(F)F)C=C1)[SiH](C2=CC=CC=C2)C3=CC=CC=C3	CCCCC	CC[BH-](CC)CC.[Na+]	Co	CC(C)(C)[C@H]1COC(c2cccc(CP(C(C)(C)C)C(C)(C)C)n2)=N1	2	25	20		94	5	46	phosphine-pyridine-oxazoline(PPO)	di-sub	10.1021/acs.organomet.9b00067
C=C(c1ccc(C)cc1C)[SiH](c1ccccc1)c1ccccc1	C[C@H](C1=CC=C(C)C=C1C)[SiH](C2=CC=CC=C2)C3=CC=CC=C3	CCCCC	CC[BH-](CC)CC.[Na+]	Co	CC(C)(C)[C@H]1COC(c2cccc(CP(C(C)(C)C)C(C)(C)C)n2)=N1	2	25	20		91	5	91	phosphine-pyridine-oxazoline(PPO)	di-sub	10.1021/acs.organomet.9b00067
C=C(c1ccc(-c2ccccc2)cc1)[SiH](c1ccccc1)c1ccccc1	C[C@H](C1=CC=C(C2=CC=CC=C2)C=C1)[SiH](C3=CC=CC=C3)C4=CC=CC=C4	CCCCC	CC[BH-](CC)CC.[Na+]	Co	CC(C)(C)[C@H]1COC(c2cccc(CP(C(C)(C)C)C(C)(C)C)n2)=N1	2	25	20		91	5	78	phosphine-pyridine-oxazoline(PPO)	di-sub	10.1021/acs.organomet.9b00067
C=C(c1ccc(-c2ccccc2)cc1C)[SiH](c1ccccc1)c1ccccc1	C[C@H](C1=CC=C(C2=CC=CC=C2)C=C1C)[SiH](C3=CC=CC=C3)C4=CC=CC=C4	CCCCC	CC[BH-](CC)CC.[Na+]	Co	CC(C)(C)[C@H]1COC(c2cccc(CP(C(C)(C)C)C(C)(C)C)n2)=N1	2	25	20		95	5	98	phosphine-pyridine-oxazoline(PPO)	di-sub	10.1021/acs.organomet.9b00067
C=C(c1ccc(CC)cc1)[SiH](c1ccccc1)c1ccccc1	C[C@H](C1=CC=C(CC)C=C1)[SiH](C2=CC=CC=C2)C3=CC=CC=C3	CCCCC	CC[BH-](CC)CC.[Na+]	Co	CC(C)(C)[C@H]1COC(c2cccc(CP(C(C)(C)C)C(C)(C)C)n2)=N1	2	25	20		93	5	87	phosphine-pyridine-oxazoline(PPO)	di-sub	10.1021/acs.organomet.9b00067
C=C(c1ccc(F)cc1)[SiH](c1ccccc1)c1ccccc1	C[C@H](C1=CC=C(F)C=C1)[SiH](C2=CC=CC=C2)C3=CC=CC=C3	CCCCC	CC[BH-](CC)CC.[Na+]	Co	CC(C)(C)[C@H]1COC(c2cccc(CP(C(C)(C)C)C(C)(C)C)n2)=N1	2	25	20		94	5	87	phosphine-pyridine-oxazoline(PPO)	di-sub	10.1021/acs.organomet.9b00067
C=C(c1ccc(F)cc1C)[SiH](c1ccccc1)c1ccccc1	C[C@H](C1=CC=C(F)C=C1C)[SiH](C2=CC=CC=C2)C3=CC=CC=C3	CCCCC	CC[BH-](CC)CC.[Na+]	Co	CC(C)(C)[C@H]1COC(c2cccc(CP(C(C)(C)C)C(C)(C)C)n2)=N1	2	25	20		97	5	99	phosphine-pyridine-oxazoline(PPO)	di-sub	10.1021/acs.organomet.9b00067
C=C(c1ccc(F)cc1F)[SiH](c1ccccc1)c1ccccc1	C[C@H](C1=CC=C(F)C=C1F)[SiH](C2=CC=CC=C2)C3=CC=CC=C3	CCCCC	CC[BH-](CC)CC.[Na+]	Co	CC(C)(C)[C@H]1COC(c2cccc(CP(C(C)(C)C)C(C)(C)C)n2)=N1	2	25	20		95	5	93	phosphine-pyridine-oxazoline(PPO)	di-sub	10.1021/acs.organomet.9b00067
C=C(c1ccc(N(C)C)cc1)[SiH](c1ccccc1)c1ccccc1	C[C@H](C1=CC=C(N(C)C)C=C1)[SiH](C2=CC=CC=C2)C3=CC=CC=C3	CCCCC	CC[BH-](CC)CC.[Na+]	Co	CC(C)(C)[C@H]1COC(c2cccc(CP(C(C)(C)C)C(C)(C)C)n2)=N1	2	25	20		92	5	89	phosphine-pyridine-oxazoline(PPO)	di-sub	10.1021/acs.organomet.9b00067
C=C(c1ccc(N(C)C)cc1C)[SiH](c1ccccc1)c1ccccc1	C[C@H](C1=CC=C(N(C)C)C=C1C)[SiH](C2=CC=CC=C2)C3=CC=CC=C3	CCCCC	CC[BH-](CC)CC.[Na+]	Co	CC(C)(C)[C@H]1COC(c2cccc(CP(C(C)(C)C)C(C)(C)C)n2)=N1	2	25	20		96	5	95	phosphine-pyridine-oxazoline(PPO)	di-sub	10.1021/acs.organomet.9b00067
C=C(c1ccc(N2CCOCC2)cc1C)[SiH](c1ccccc1)c1ccccc1	C[C@H](C1=CC=C(N2CCOCC2)C=C1C)[SiH](C3=CC=CC=C3)C4=CC=CC=C4	CCCCC	CC[BH-](CC)CC.[Na+]	Co	CC(C)(C)[C@H]1COC(c2cccc(CP(C(C)(C)C)C(C)(C)C)n2)=N1	2	25	20		98	5	97	phosphine-pyridine-oxazoline(PPO)	di-sub	10.1021/acs.organomet.9b00067
C=C(c1ccc(OC)cc1)[SiH](c1ccccc1)c1ccccc1	C[C@H](C1=CC=C(OC)C=C1)[SiH](C2=CC=CC=C2)C3=CC=CC=C3	CCCCC	CC[BH-](CC)CC.[Na+]	Co	CC(C)(C)[C@H]1COC(c2cccc(CP(C(C)(C)C)C(C)(C)C)n2)=N1	2	25	20		93	5	87	phosphine-pyridine-oxazoline(PPO)	di-sub	10.1021/acs.organomet.9b00067
C=C(c1ccc(OC)cc1C)[SiH](c1ccccc1)c1ccccc1	C[C@H](C1=CC=C(OC)C=C1C)[SiH](C2=CC=CC=C2)C3=CC=CC=C3	CCCCC	CC[BH-](CC)CC.[Na+]	Co	CC(C)(C)[C@H]1COC(c2cccc(CP(C(C)(C)C)C(C)(C)C)n2)=N1	2	25	20		92	5	98	phosphine-pyridine-oxazoline(PPO)	di-sub	10.1021/acs.organomet.9b00067
C=C(c1ccc(OC)cc1F)[SiH](c1ccccc1)c1ccccc1	C[C@H](C1=CC=C(OC)C=C1F)[SiH](C2=CC=CC=C2)C3=CC=CC=C3	CCCCC	CC[BH-](CC)CC.[Na+]	Co	CC(C)(C)[C@H]1COC(c2cccc(CP(C(C)(C)C)C(C)(C)C)n2)=N1	2	25	20		93	5	94	phosphine-pyridine-oxazoline(PPO)	di-sub	10.1021/acs.organomet.9b00067
C=C(c1ccc2cc(OC)ccc2c1)[SiH](c1ccccc1)c1ccccc1	C[C@H](C1=CC(C=CC(OC)=C2)=C2C=C1)[SiH](C3=CC=CC=C3)C4=CC=CC=C4	CCCCC	CC[BH-](CC)CC.[Na+]	Co	CC(C)(C)[C@H]1COC(c2cccc(CP(C(C)(C)C)C(C)(C)C)n2)=N1	2	25	20		90	5	77	phosphine-pyridine-oxazoline(PPO)	di-sub	10.1021/acs.organomet.9b00067
C=C(c1cccc(C)c1C)[SiH](c1ccccc1)c1ccccc1	C[C@H](C1=CC=CC(C)=C1C)[SiH](C2=CC=CC=C2)C3=CC=CC=C3	CCCCC	CC[BH-](CC)CC.[Na+]	Co	CC(C)(C)[C@H]1COC(c2cccc(CP(C(C)(C)C)C(C)(C)C)n2)=N1	2	25	20		91	5	94	phosphine-pyridine-oxazoline(PPO)	di-sub	10.1021/acs.organomet.9b00067
C=C(c1cccc(F)c1)[SiH](c1ccccc1)c1ccccc1	C[C@H](C1=CC(F)=CC=C1)[SiH](C2=CC=CC=C2)C3=CC=CC=C3	CCCCC	CC[BH-](CC)CC.[Na+]	Co	CC(C)(C)[C@H]1COC(c2cccc(CP(C(C)(C)C)C(C)(C)C)n2)=N1	2	25	20		90	5	68	phosphine-pyridine-oxazoline(PPO)	di-sub	10.1021/acs.organomet.9b00067
C=C(c1cccc(F)c1C)[SiH](c1ccccc1)c1ccccc1	C[C@H](C1=CC=CC(F)=C1C)[SiH](C2=CC=CC=C2)C3=CC=CC=C3	CCCCC	CC[BH-](CC)CC.[Na+]	Co	CC(C)(C)[C@H]1COC(c2cccc(CP(C(C)(C)C)C(C)(C)C)n2)=N1	2	25	20		88	5	98	phosphine-pyridine-oxazoline(PPO)	di-sub	10.1021/acs.organomet.9b00067
C=C(c1cccc2ccccc12)[SiH](c1ccccc1)c1ccccc1	C[C@H](C1=C(C=CC=C2)C2=CC=C1)[SiH](C3=CC=CC=C3)C4=CC=CC=C4	CCCCC	CC[BH-](CC)CC.[Na+]	Co	CC(C)(C)[C@H]1COC(c2cccc(CP(C(C)(C)C)C(C)(C)C)n2)=N1	2	25	20		92	5	63	phosphine-pyridine-oxazoline(PPO)	di-sub	10.1021/acs.organomet.9b00067
C=C(c1ccccc1)[SiH](c1ccccc1)c1ccccc1	C[C@H](C1=CC=CC=C1)[SiH](C2=CC=CC=C2)C3=CC=CC=C3	CCCCC	CC[BH-](CC)CC.[Na+]	Co	CC(C)(C)[C@H]1COC(c2cccc(CP(C(C)(C)C)C(C)(C)C)n2)=N1	2	25	20		91	5	87	phosphine-pyridine-oxazoline(PPO)	di-sub	10.1021/acs.organomet.9b00067
C=C(c1ccccc1C)[SiH](c1ccccc1)c1ccccc1	C[C@H](C1=CC=CC=C1C)[SiH](C2=CC=CC=C2)C3=CC=CC=C3	CCCCC	CC[BH-](CC)CC.[Na+]	Co	CC(C)(C)[C@H]1COC(c2cccc(CP(C(C)(C)C)C(C)(C)C)n2)=N1	2	25	20		96	5	99	phosphine-pyridine-oxazoline(PPO)	di-sub	10.1021/acs.organomet.9b00067
C=C(c1ccccc1CC)[SiH](c1ccccc1)c1ccccc1	C[C@H](C1=CC=CC=C1CC)[SiH](C2=CC=CC=C2)C3=CC=CC=C3	CCCCC	CC[BH-](CC)CC.[Na+]	Co	CC(C)(C)[C@H]1COC(c2cccc(CP(C(C)(C)C)C(C)(C)C)n2)=N1	2	25	20		92	5	98	phosphine-pyridine-oxazoline(PPO)	di-sub	10.1021/acs.organomet.9b00067
C=C(c1ccccc1F)[SiH](c1ccccc1)c1ccccc1	C[C@H](C1=CC=CC=C1F)[SiH](C2=CC=CC=C2)C3=CC=CC=C3	CCCCC	CC[BH-](CC)CC.[Na+]	Co	CC(C)(C)[C@H]1COC(c2cccc(CP(C(C)(C)C)C(C)(C)C)n2)=N1	2	25	20		94	5	93	phosphine-pyridine-oxazoline(PPO)	di-sub	10.1021/acs.organomet.9b00067
C=C(c1ccccc1OC)[SiH](c1ccccc1)c1ccccc1	C[C@H](C1=CC=CC=C1OC)[SiH](C2=CC=CC=C2)C3=CC=CC=C3	CCCCC	CC[BH-](CC)CC.[Na+]	Co	CC(C)(C)[C@H]1COC(c2cccc(CP(C(C)(C)C)C(C)(C)C)n2)=N1	2	25	20		94	5	80	phosphine-pyridine-oxazoline(PPO)	di-sub	10.1021/acs.organomet.9b00067
CC(=O)NC1=CCc2ccccc21	O=C(C)NC1CCC2=CC=CC=C21	CCCCCC	Zn	Co	c1ccc([C@@H]2CC[C@@H](c3ccccc3)P2CCP2[C@H](c3ccccc3)CC[C@H]2c2ccccc2)cc1	49	50	20	0		22	0	bisphosphine	tri-sub	10.1039/D3CY01292A
CC(=O)NC1=CCc2ccccc21	O=C(C)NC1CCC2=CC=CC=C21	CCCCO	Zn	Co	c1ccc([C@@H]2CC[C@@H](c3ccccc3)P2CCP2[C@H](c3ccccc3)CC[C@H]2c2ccccc2)cc1	49	50	20	40		22	80	bisphosphine	tri-sub	10.1039/D3CY01292A
C=C(CCc1ccccc1)Cn1cccn1	C[C@@H](CN1C=CC=N1)CCC2=CC=CC=C2	CCO	Zn	Co	c1ccc([C@@H]2CC[C@@H](c3ccccc3)P2CCP2[C@H](c3ccccc3)CC[C@H]2c2ccccc2)cc1	10	25	100		91	8	40	bisphosphine	di-sub	10.1002/chem.202201517
C=C(Cn1cc(Br)cn1)c1ccccc1	C[C@@H](CN1C=C(Br)C=N1)C2=CC=CC=C2	CCO	Zn	Co	c1ccc([C@@H]2CC[C@@H](c3ccccc3)P2CCP2[C@H](c3ccccc3)CC[C@H]2c2ccccc2)cc1	10	25	100		94	2	95	bisphosphine	di-sub	10.1002/chem.202201517
C=C(Cn1cc(C)cn1)c1ccccc1	C[C@@H](CN1C=C(C)C=N1)C2=CC=CC=C2	CCO	Zn	Co	c1ccc([C@@H]2CC[C@@H](c3ccccc3)P2CCP2[C@H](c3ccccc3)CC[C@H]2c2ccccc2)cc1	10	25	100		95	2	98	bisphosphine	di-sub	10.1002/chem.202201517
C=C(Cn1cc(-c2ccccc2)cn1)c1ccccc1	C[C@@H](CN1C=C(C2=CC=CC=C2)C=N1)C3=CC=CC=C3	CCO	Zn	Co	c1ccc([C@@H]2CC[C@@H](c3ccccc3)P2CCP2[C@H](c3ccccc3)CC[C@H]2c2ccccc2)cc1	10	25	100		97	2	98	bisphosphine	di-sub	10.1002/chem.202201517
C=C(Cn1cc2ccccc2n1)c1ccccc1	C[C@@H](CN1C=C(C=CC=C2)C2=N1)C3=CC=CC=C3	CCO	Zn	Co	c1ccc([C@@H]2CC[C@@H](c3ccccc3)P2CCP2[C@H](c3ccccc3)CC[C@H]2c2ccccc2)cc1	10	25	100		0	2	0	bisphosphine	di-sub	10.1002/chem.202201517
C=C(Cn1ccc(Br)n1)c1ccccc1	C[C@@H](CN1C=CC(Br)=N1)C2=CC=CC=C2	CCO	Zn	Co	c1ccc([C@@H]2CC[C@@H](c3ccccc3)P2CCP2[C@H](c3ccccc3)CC[C@H]2c2ccccc2)cc1	10	25	100		0	2	0	bisphosphine	di-sub	10.1002/chem.202201517
C=C(Cn1ccc(C)n1)c1ccccc1	C[C@@H](CN1C=CC(C)=N1)C2=CC=CC=C2	CCO	Zn	Co	c1ccc([C@@H]2CC[C@@H](c3ccccc3)P2CCP2[C@H](c3ccccc3)CC[C@H]2c2ccccc2)cc1	10	25	100		0	2	0	bisphosphine	di-sub	10.1002/chem.202201517
C=C(Cn1cccn1)C(=O)OCC	C[C@@H](CN1C=CC=N1)C(OCC)=O	CCO	Zn	Co	c1ccc([C@@H]2CC[C@@H](c3ccccc3)P2CCP2[C@H](c3ccccc3)CC[C@H]2c2ccccc2)cc1	10	25	100		96	2	97	bisphosphine	di-sub	10.1002/chem.202201517
C=C(Cn1cccn1)c1cc(C)cc(C)c1	C[C@@H](CN1C=CC=N1)C2=CC(C)=CC(C)=C2	CCO	Zn	Co	c1ccc([C@@H]2CC[C@@H](c3ccccc3)P2CCP2[C@H](c3ccccc3)CC[C@H]2c2ccccc2)cc1	10	25	100		92	2	89	bisphosphine	di-sub	10.1002/chem.202201517
C=C(Cn1cccn1)c1cc(F)cc(F)c1	C[C@@H](CN1C=CC=N1)C2=CC(F)=CC(F)=C2	CCO	Zn	Co	c1ccc([C@@H]2CC[C@@H](c3ccccc3)P2CCP2[C@H](c3ccccc3)CC[C@H]2c2ccccc2)cc1	10	25	100		93	2	96	bisphosphine	di-sub	10.1002/chem.202201517
C=C(Cn1cccn1)c1ccc(Br)cc1	C[C@@H](CN1C=CC=N1)C2=CC=C(Br)C=C2	CCO	Zn	Co	c1ccc([C@@H]2CC[C@@H](c3ccccc3)P2CCP2[C@H](c3ccccc3)CC[C@H]2c2ccccc2)cc1	10	25	100		97	2	99	bisphosphine	di-sub	10.1002/chem.202201517
C=C(Cn1cccn1)c1ccc(C#N)cc1	C[C@@H](CN1C=CC=N1)C2=CC=C(C#N)C=C2	CCO	Zn	Co	c1ccc([C@@H]2CC[C@@H](c3ccccc3)P2CCP2[C@H](c3ccccc3)CC[C@H]2c2ccccc2)cc1	10	25	100		94	2	99	bisphosphine	di-sub	10.1002/chem.202201517
C=C(Cn1cccn1)c1ccc(C(C)(C)C)cc1	C[C@@H](CN1C=CC=N1)C2=CC=C(C(C)(C)C)C=C2	CCO	Zn	Co	c1ccc([C@@H]2CC[C@@H](c3ccccc3)P2CCP2[C@H](c3ccccc3)CC[C@H]2c2ccccc2)cc1	10	25	100		94	2	97	bisphosphine	di-sub	10.1002/chem.202201517
C=C(Cn1cccn1)c1ccc(C(C)C)cc1	CC(C)C1=CC=C([C@@H](C)CN2C=CC=N2)C=C1	CCO	Zn	Co	c1ccc([C@@H]2CC[C@@H](c3ccccc3)P2CCP2[C@H](c3ccccc3)CC[C@H]2c2ccccc2)cc1	10	25	100		94	2	98	bisphosphine	di-sub	10.1002/chem.202201517
C=C(Cn1cccn1)c1ccc(C(F)(F)F)cc1	C[C@@H](CN1C=CC=N1)C2=CC=C(C(F)(F)F)C=C2	CCO	Zn	Co	c1ccc([C@@H]2CC[C@@H](c3ccccc3)P2CCP2[C@H](c3ccccc3)CC[C@H]2c2ccccc2)cc1	10	25	100		95	2	99	bisphosphine	di-sub	10.1002/chem.202201517
C=C(Cn1cccn1)c1ccc(C)c(C)c1	C[C@@H](CN1C=CC=N1)C2=CC(C)=C(C)C=C2	CCO	Zn	Co	c1ccc([C@@H]2CC[C@@H](c3ccccc3)P2CCP2[C@H](c3ccccc3)CC[C@H]2c2ccccc2)cc1	10	25	100		93	2	89	bisphosphine	di-sub	10.1002/chem.202201517
C=C(Cn1cccn1)c1ccc(C)cc1	C[C@@H](CN1C=CC=N1)C2=CC=C(C)C=C2	CCO	Zn	Co	c1ccc([C@@H]2CC[C@@H](c3ccccc3)P2CCP2[C@H](c3ccccc3)CC[C@H]2c2ccccc2)cc1	10	25	100		96	2	99	bisphosphine	di-sub	10.1002/chem.202201517
C=C(Cn1cccn1)c1ccc(-c2ccccc2)cc1	C[C@@H](CN1C=CC=N1)C2=CC=C(C3=CC=CC=C3)C=C2	CCO	Zn	Co	c1ccc([C@@H]2CC[C@@H](c3ccccc3)P2CCP2[C@H](c3ccccc3)CC[C@H]2c2ccccc2)cc1	10	25	100		95	2	97	bisphosphine	di-sub	10.1002/chem.202201517
C=C(Cn1cccn1)c1ccc(CC)cc1	C[C@@H](CN1C=CC=N1)C2=CC=C(CC)C=C2	CCO	Zn	Co	c1ccc([C@@H]2CC[C@@H](c3ccccc3)P2CCP2[C@H](c3ccccc3)CC[C@H]2c2ccccc2)cc1	10	25	100		94	2	99	bisphosphine	di-sub	10.1002/chem.202201517
C=C(Cn1cccn1)c1ccc(Cl)cc1	C[C@@H](CN1C=CC=N1)C2=CC=C(Cl)C=C2	CCO	Zn	Co	c1ccc([C@@H]2CC[C@@H](c3ccccc3)P2CCP2[C@H](c3ccccc3)CC[C@H]2c2ccccc2)cc1	10	25	100		96	2	99	bisphosphine	di-sub	10.1002/chem.202201517
C=C(Cn1cccn1)c1ccc(F)c(F)c1	C[C@@H](CN1C=CC=N1)C2=CC(F)=C(F)C=C2	CCO	Zn	Co	c1ccc([C@@H]2CC[C@@H](c3ccccc3)P2CCP2[C@H](c3ccccc3)CC[C@H]2c2ccccc2)cc1	10	25	100		94	2	95	bisphosphine	di-sub	10.1002/chem.202201517
C=C(Cn1cccn1)c1ccc(F)cc1	C[C@@H](CN1C=CC=N1)C2=CC=C(F)C=C2	CCO	Zn	Co	c1ccc([C@@H]2CC[C@@H](c3ccccc3)P2CCP2[C@H](c3ccccc3)CC[C@H]2c2ccccc2)cc1	10	25	100		96	2	99	bisphosphine	di-sub	10.1002/chem.202201517
C=C(Cn1cccn1)c1ccc(OC)cc1	C[C@@H](CN1C=CC=N1)C2=CC=C(OC)C=C2	CCO	Zn	Co	c1ccc([C@@H]2CC[C@@H](c3ccccc3)P2CCP2[C@H](c3ccccc3)CC[C@H]2c2ccccc2)cc1	10	25	100		96	2	98	bisphosphine	di-sub	10.1002/chem.202201517
C=C(Cn1cccn1)c1ccc2ccccc2c1	C[C@@H](CN1C=CC=N1)C2=CC(C=CC=C3)=C3C=C2	CCO	Zn	Co	c1ccc([C@@H]2CC[C@@H](c3ccccc3)P2CCP2[C@H](c3ccccc3)CC[C@H]2c2ccccc2)cc1	10	25	100		96	2	99	bisphosphine	di-sub	10.1002/chem.202201517
C=C(Cn1cccn1)c1cccc(C)c1	CC1=CC=CC([C@@H](C)CN2C=CC=N2)=C1	CCO	Zn	Co	c1ccc([C@@H]2CC[C@@H](c3ccccc3)P2CCP2[C@H](c3ccccc3)CC[C@H]2c2ccccc2)cc1	10	25	100		94	2	96	bisphosphine	di-sub	10.1002/chem.202201517
C=C(Cn1cccn1)c1cccc(Cl)c1	ClC1=CC=CC([C@@H](C)CN2C=CC=N2)=C1	CCO	Zn	Co	c1ccc([C@@H]2CC[C@@H](c3ccccc3)P2CCP2[C@H](c3ccccc3)CC[C@H]2c2ccccc2)cc1	10	25	100		95	2	99	bisphosphine	di-sub	10.1002/chem.202201517
C=C(Cn1cccn1)c1cccc(F)c1	FC1=CC=CC([C@@H](C)CN2C=CC=N2)=C1	CCO	Zn	Co	c1ccc([C@@H]2CC[C@@H](c3ccccc3)P2CCP2[C@H](c3ccccc3)CC[C@H]2c2ccccc2)cc1	10	25	100		95	2	98	bisphosphine	di-sub	10.1002/chem.202201517
C=C(Cn1cccn1)c1ccccc1	C[C@@H](CN1C=CC=N1)C2=CC=CC=C2	CCO	Zn	Co	c1ccc([C@@H]2CC[C@@H](c3ccccc3)P2CCP2[C@H](c3ccccc3)CC[C@H]2c2ccccc2)cc1	40	50	100	99		24	98	bisphosphine	di-sub	10.1002/chem.202201517
C=C(Cn1cccn1)c1ccccc1	C[C@@H](CN1C=CC=N1)C2=CC=CC=C2	CCO	Zn	Co	c1ccc([C@@H]2CC[C@@H](c3ccccc3)P2CCP2[C@H](c3ccccc3)CC[C@H]2c2ccccc2)cc1	10	25	100	99		24	99	bisphosphine	di-sub	10.1002/chem.202201517
C=C(Cn1cccn1)c1ccccc1	C[C@@H](CN1C=CC=N1)C2=CC=CC=C2	CCO	Zn	Co	c1ccc([C@@H]2CC[C@@H](c3ccccc3)P2CCP2[C@H](c3ccccc3)CC[C@H]2c2ccccc2)cc1	1	25	100	99		24	94	bisphosphine	di-sub	10.1002/chem.202201517
C=C(Cn1cccn1)c1ccccc1	C[C@@H](CN1C=CC=N1)C2=CC=CC=C2	CCO	Zn	Co	c1ccc([C@@H]2CC[C@@H](c3ccccc3)P2CCP2[C@H](c3ccccc3)CC[C@H]2c2ccccc2)cc1	10	25	100	99		1	99	bisphosphine	di-sub	10.1002/chem.202201517
C=C(Cn1cccn1)c1ccccc1	C[C@@H](CN1C=CC=N1)C2=CC=CC=C2	CCO	Zn	Co	c1ccc([C@@H]2CC[C@@H](c3ccccc3)P2CCP2[C@H](c3ccccc3)CC[C@H]2c2ccccc2)cc1	10	25	100		98	2	99	bisphosphine	di-sub	10.1002/chem.202201517
C=C(Cn1cccn1)c1ccccc1	C[C@@H](CN1C=CC=N1)C2=CC=CC=C2	CCO	Zn	Co	c1ccc([C@@H]2CC[C@@H](c3ccccc3)P2CCP2[C@H](c3ccccc3)CC[C@H]2c2ccccc2)cc1	40	50	25		92	24	78	bisphosphine	di-sub	10.1002/chem.202201517
C=C(Cn1cccn1)c1ccccc1C	C[C@@H](CN1C=CC=N1)C2=C(C)C=CC=C2	CCO	Zn	Co	c1ccc([C@@H]2CC[C@@H](c3ccccc3)P2CCP2[C@H](c3ccccc3)CC[C@H]2c2ccccc2)cc1	10	25	100		92	8	8	bisphosphine	di-sub	10.1002/chem.202201517
C=C(Cn1cccn1)c1ccccc1F	C[C@@H](CN1C=CC=N1)C2=C(F)C=CC=C2	CCO	Zn	Co	c1ccc([C@@H]2CC[C@@H](c3ccccc3)P2CCP2[C@H](c3ccccc3)CC[C@H]2c2ccccc2)cc1	10	25	100		98	2	55	bisphosphine	di-sub	10.1002/chem.202201517
C=C(Cn1cccn1)c1cccs1	C[C@@H](CN1C=CC=N1)C2=CC=CS2	CCO	Zn	Co	c1ccc([C@@H]2CC[C@@H](c3ccccc3)P2CCP2[C@H](c3ccccc3)CC[C@H]2c2ccccc2)cc1	10	25	100		92	2	99	bisphosphine	di-sub	10.1002/chem.202201517
C=C(Cn1ccnc1)c1ccccc1	C[C@@H](CN1C=CN=C1)C2=CC=CC=C2	CCO	Zn	Co	c1ccc([C@@H]2CC[C@@H](c3ccccc3)P2CCP2[C@H](c3ccccc3)CC[C@H]2c2ccccc2)cc1	10	25	100		0	2	0	bisphosphine	di-sub	10.1002/chem.202201517
C=C(Cn1ccnn1)c1ccccc1	C[C@@H](CN1C=CN=N1)C2=CC=CC=C2	CCO	Zn	Co	c1ccc([C@@H]2CC[C@@H](c3ccccc3)P2CCP2[C@H](c3ccccc3)CC[C@H]2c2ccccc2)cc1	10	25	100		92	2	99	bisphosphine	di-sub	10.1002/chem.202201517
C=C(Cn1cncn1)c1ccccc1	C[C@@H](CN1C=NC=N1)C2=CC=CC=C2	CCO	Zn	Co	c1ccc([C@@H]2CC[C@@H](c3ccccc3)P2CCP2[C@H](c3ccccc3)CC[C@H]2c2ccccc2)cc1	40	50	25		94	24	79	bisphosphine	di-sub	10.1002/chem.202201517
C=C(Cn1nc2ccccc2n1)c1ccccc1	C[C@@H](CN1N=C(C=CC=C2)C2=N1)C3=CC=CC=C3	CCO	Zn	Co	c1ccc([C@@H]2CC[C@@H](c3ccccc3)P2CCP2[C@H](c3ccccc3)CC[C@H]2c2ccccc2)cc1	10	25	100		0	2	0	bisphosphine	di-sub	10.1002/chem.202201517
C=C(Cn1ncc2ccccc21)c1ccccc1	C[C@@H](CN1C(C=CC=C2)=C2C=N1)C3=CC=CC=C3	CCO	Zn	Co	c1ccc([C@@H]2CC[C@@H](c3ccccc3)P2CCP2[C@H](c3ccccc3)CC[C@H]2c2ccccc2)cc1	10	25	100		96	2	96	bisphosphine	di-sub	10.1002/chem.202201517
C=C(Cn1nccc1C)c1ccccc1	C[C@@H](CN1C(C)=CC=N1)C2=CC=CC=C2	CCO	Zn	Co	c1ccc([C@@H]2CC[C@@H](c3ccccc3)P2CCP2[C@H](c3ccccc3)CC[C@H]2c2ccccc2)cc1	10	25	100		96	2	99	bisphosphine	di-sub	10.1002/chem.202201517
C=C(Cn1ncnn1)c1ccccc1	C[C@@H](CN1N=CN=N1)C2=CC=CC=C2	CCO	Zn	Co	c1ccc([C@@H]2CC[C@@H](c3ccccc3)P2CCP2[C@H](c3ccccc3)CC[C@H]2c2ccccc2)cc1	40	50	25		94	24	68	bisphosphine	di-sub	10.1002/chem.202201517
C=C(Cn1nnc2ccccc21)c1ccccc1	C[C@@H](CN1C(C=CC=C2)=C2N=N1)C3=CC=CC=C3	CCO	Zn	Co	c1ccc([C@@H]2CC[C@@H](c3ccccc3)P2CCP2[C@H](c3ccccc3)CC[C@H]2c2ccccc2)cc1	10	25	100		95	2	98	bisphosphine	di-sub	10.1002/chem.202201517
CC(=O)NC1=CCc2ccccc21	O=C(C)NC1CCC2=CC=CC=C21	CCO	Zn	Co	c1ccc([C@@H]2CC[C@@H](c3ccccc3)P2CCP2[C@H](c3ccccc3)CC[C@H]2c2ccccc2)cc1	49	50	20	99		22	80	bisphosphine	tri-sub	10.1039/D3CY01292A
C=C(Cn1cccn1)c1ccccc1	C[C@@H](CN1C=CC=N1)C2=CC=CC=C2	CCOC(C)=O	Zn	Co	c1ccc([C@@H]2CC[C@@H](c3ccccc3)P2CCP2[C@H](c3ccccc3)CC[C@H]2c2ccccc2)cc1	40	50	100	99		24	92	bisphosphine	di-sub	10.1002/chem.202201517
C=C1CCc2ccccc21	C[C@@H]1CCC2=CC=CC=C21	CCOCC		Co	C/C(=N\c1c(C(C)C)cccc1C(C)C)c1cccc(/C(C)=N/[C@@H](C)C2CCCCC2)n1	4	25	20		84	16	74	NNN-pincer	di-sub	10.1021/jacs.5b10148
C=C1CCCc2ccccc21	C[C@H]1CCCC2=CC=CC=C21	CCOCC		Co	C/C(=N\c1c(C(C)C)cccc1C(C)C)c1cccc(/C(C)=N/[C@@H](C)C2CCCCC2)n1	4	25	20		87	16	53	NNN-pincer	di-sub	10.1021/jacs.5b10148
C=C1CCCCc2ccccc21	C[C@H]1CCCCC2=CC=CC=C21	CCOCC		Co	C/C(=N\c1c(C(C)C)cccc1C(C)C)c1cccc(/C(C)=N/[C@@H](C)C2CCCCC2)n1	4	25	20		97	16	85	NNN-pincer	di-sub	10.1021/jacs.5b10148
CC1=CCc2ccccc21	C[C@@H]1CCC2=CC=CC=C21	CCOCC		Co	C/C(=N\c1c(C(C)C)cccc1C(C)C)c1cccc(/C(C)=N/[C@@H](C)C2CCCCC2)n1	1	25	20		88	16	89	NNN-pincer	tri-sub	10.1021/jacs.5b10148
CC1=CCCc2ccccc21	C[C@@H]1CCCC2=CC=CC=C21	CCOCC		Co	C/C(=N\c1c(C(C)C)cccc1C(C)C)c1cccc(/C(C)=N/[C@@H](C)C2CCCCC2)n1	34	25	1000		96	16	93	NNN-pincer	tri-sub	10.1021/jacs.5b10148
CC1=CCCc2ccccc21	C[C@@H]1CCCC2=CC=CC=C21	CCOCC		Co	C/C(=N\c1c(C(C)C)cccc1C(C)C)c1cccc(/C(C)=N/[C@@H](C)C2CCCCC2)n1	4	25	20		88	16	95	NNN-pincer	tri-sub	10.1021/jacs.5b10148
CC1=CCCCc2ccccc21	C[C@@H]1CCCCC2=CC=CC=C21	CCOCC		Co	C/C(=N\c1c(C(C)C)cccc1C(C)C)c1cccc(/C(C)=N/[C@@H](C)C2CCCCC2)n1	4	25	20		95	16	89	NNN-pincer	tri-sub	10.1021/jacs.5b10148
C=C(Cn1cccn1)c1ccccc1	C[C@@H](CN1C=CC=N1)C2=CC=CC=C2	ClCCCl	Zn	Co	c1ccc([C@@H]2CC[C@@H](c3ccccc3)P2CCP2[C@H](c3ccccc3)CC[C@H]2c2ccccc2)cc1	40	50	100	99		24	87	bisphosphine	di-sub	10.1002/chem.202201517
C=C(C#Cc1ccccc1)NC(C)=O	C[C@@H](NC(C)=O)C#CC1=CC=CC=C1	CO	Zn	Co	C[C@@H](C[C@H](C)P(c1ccccc1)c1ccccc1)P(c1ccccc1)c1ccccc1	40	50	100	0		24	0	bisphosphine	di-sub	10.1002/ange.202106566
C=C(Cn1cccn1)c1ccccc1	C[C@@H](CN1C=CC=N1)C2=CC=CC=C2	CO	Zn	Co	C[C@@H]1CC[C@@H](C)P1c1ccccc1P1[C@H](C)CC[C@H]1C	40	50	100	99		24	88	bisphosphine	di-sub	10.1002/chem.202201517
C=C(C#Cc1ccccc1)NC(C)=O	C[C@@H](NC(C)=O)C#CC1=CC=CC=C1	CO	Zn	Co	C[C@H](C1=C(P(c2ccccc2)c2ccccc2)C([Fe]C2C=CC=C2)C=C1[Si](C)(C)C)P(C1CCCCC1)C1CCCCC1	40	50	100	0		24	0	bisphosphine	di-sub	10.1002/ange.202106566
C=C(C#Cc1ccccc1)NC(C)=O	C[C@@H](NC(C)=O)C#CC1=CC=CC=C1	CO	Zn	Co	C[C@H]1CC[C@H](C)P1c1ccccc1P1[C@H](C)CC[C@H]1C	40	50	100	55		24	10	bisphosphine	di-sub	10.1002/ange.202106566
O=C(O)/C(=C/c1ccccc1)c1ccccc1	O=C([C@@H](C1=CC=CC=C1)CC2=CC=CC=C2)O	CO		Co	C[C@H]1CC[C@H](C)P1c1ccccc1P1[C@H](C)CC[C@H]1C	60	50	20		9	24	70	bisphosphine	tri-sub	10.1038/s41467-020-17057-z
C/C(=C\C(=O)O)c1ccccc1	C[C@H](C1=CC=CC=C1)CC(O)=O	CO	Zn	Co	c1ccc([C@@H]2CC[C@@H](c3ccccc3)P2CCP2[C@@H](c3ccccc3)CC[C@@H]2c2ccccc2)cc1	34	50	50	100	95	16	30	bisphosphine	tri-sub	10.1021/jacs.9b13876
C/C(=C\c1ccc(Br)cc1)C(=O)O	C[C@H](C(O)=O)CC1=CC=C(Br)C=C1	CO	Zn	Co	c1ccc([C@@H]2CC[C@@H](c3ccccc3)P2CCP2[C@@H](c3ccccc3)CC[C@@H]2c2ccccc2)cc1	34	50	20	100	91	16	92	bisphosphine	tri-sub	10.1021/jacs.9b13876
C/C(=C\c1ccccc1)C(=O)O	C[C@H](C(O)=O)CC1=CC=CC=C1	CO	Zn	Co	c1ccc([C@@H]2CC[C@@H](c3ccccc3)P2CCP2[C@@H](c3ccccc3)CC[C@@H]2c2ccccc2)cc1	34	50	10	100		16	94	bisphosphine	tri-sub	10.1021/jacs.9b13876
C/C(=C\c1ccccc1)C(=O)O	C[C@H](C(O)=O)CC1=CC=CC=C1	CO	Zn	Co	c1ccc([C@@H]2CC[C@@H](c3ccccc3)P2CCP2[C@@H](c3ccccc3)CC[C@@H]2c2ccccc2)cc1	34	50	50	100		16	94	bisphosphine	tri-sub	10.1021/jacs.9b13876
C/C(=C\c1ccccc1)C(=O)O	C[C@H](C(O)=O)CC1=CC=CC=C1	CO	Zn	Co	c1ccc([C@@H]2CC[C@@H](c3ccccc3)P2CCP2[C@@H](c3ccccc3)CC[C@@H]2c2ccccc2)cc1	34	50	200	96		16	95	bisphosphine	tri-sub	10.1021/jacs.9b13876
C/C(=C\c1ccccc1)C(=O)O	C[C@H](C(O)=O)CC1=CC=CC=C1	CO	Zn	Co	c1ccc([C@@H]2CC[C@@H](c3ccccc3)P2CCP2[C@@H](c3ccccc3)CC[C@@H]2c2ccccc2)cc1	34	50	50	100	97	16	93	bisphosphine	tri-sub	10.1021/jacs.9b13876
C/C(=C\c1cccnc1)C(=O)O	C[C@H](C(O)=O)CC1=CN=CC=C1	CO	Zn	Co	c1ccc([C@@H]2CC[C@@H](c3ccccc3)P2CCP2[C@@H](c3ccccc3)CC[C@@H]2c2ccccc2)cc1	34	50	20	97	86	16	83	bisphosphine	tri-sub	10.1021/jacs.9b13876
C/C=C(\Oc1ccc(C(C)(C)C)cc1)C(=O)O	CC[C@H](OC1=CC=C(C(C)(C)C)C=C1)C(O)=O	CO	Zn	Co	c1ccc([C@@H]2CC[C@@H](c3ccccc3)P2CCP2[C@@H](c3ccccc3)CC[C@@H]2c2ccccc2)cc1	60	50	20	93		72	93	bisphosphine	tri-sub	10.1038/s41467-020-17057-z
C/C=C(\Oc1ccc(C)cc1)C(=O)O	CC[C@H](OC1=CC=C(C)C=C1)C(O)=O	CO	Zn	Co	c1ccc([C@@H]2CC[C@@H](c3ccccc3)P2CCP2[C@@H](c3ccccc3)CC[C@@H]2c2ccccc2)cc1	60	50	20	97		72	93	bisphosphine	tri-sub	10.1038/s41467-020-17057-z
C/C=C(\Oc1ccc(Cl)cc1)C(=O)O	CC[C@H](OC1=CC=C(Cl)C=C1)C(O)=O	CO	Zn	Co	c1ccc([C@@H]2CC[C@@H](c3ccccc3)P2CCP2[C@@H](c3ccccc3)CC[C@@H]2c2ccccc2)cc1	60	50	20	95		72	91	bisphosphine	tri-sub	10.1038/s41467-020-17057-z
C/C=C(\Oc1ccc(OC)cc1)C(=O)O	CC[C@H](OC1=CC=C(OC)C=C1)C(O)=O	CO	Zn	Co	c1ccc([C@@H]2CC[C@@H](c3ccccc3)P2CCP2[C@@H](c3ccccc3)CC[C@@H]2c2ccccc2)cc1	60	50	20	92		72	95	bisphosphine	tri-sub	10.1038/s41467-020-17057-z
C/C=C(\Oc1ccccc1)C(=O)O	CC[C@H](OC1=CC=CC=C1)C(O)=O	CO	Zn	Co	c1ccc([C@@H]2CC[C@@H](c3ccccc3)P2CCP2[C@@H](c3ccccc3)CC[C@@H]2c2ccccc2)cc1	60	50	20	80		72	93	bisphosphine	tri-sub	10.1038/s41467-020-17057-z
C=C(C(=O)O)c1ccc(C(F)(F)F)cc1	C[C@@H](C1=CC=C(C(F)(F)F)C=C1)C(O)=O	CO	Zn	Co	c1ccc([C@@H]2CC[C@@H](c3ccccc3)P2CCP2[C@@H](c3ccccc3)CC[C@@H]2c2ccccc2)cc1	34	50	50	100	89	16	97	bisphosphine	di-sub	10.1021/jacs.9b13876
C=C(C(=O)O)c1ccc(-c2ccccc2)c(F)c1	C[C@@H](C1=CC=C(C2=CC=CC=C2)C(F)=C1)C(O)=O	CO	Zn	Co	c1ccc([C@@H]2CC[C@@H](c3ccccc3)P2CCP2[C@@H](c3ccccc3)CC[C@@H]2c2ccccc2)cc1	34	50	200	100	92	16	97	bisphosphine	di-sub	10.1021/jacs.9b13876
C=C(C(=O)O)c1ccc(Cl)cc1	ClC(C=C1)=CC=C1[C@H](C)C(O)=O	CO	Zn	Co	c1ccc([C@@H]2CC[C@@H](c3ccccc3)P2CCP2[C@@H](c3ccccc3)CC[C@@H]2c2ccccc2)cc1	34	50	50	100	92	16	99	bisphosphine	di-sub	10.1021/jacs.9b13876
C=C(C(=O)O)c1ccc(F)cc1	FC(C=C1)=CC=C1[C@H](C)C(O)=O	CO	Zn	Co	c1ccc([C@@H]2CC[C@@H](c3ccccc3)P2CCP2[C@@H](c3ccccc3)CC[C@@H]2c2ccccc2)cc1	34	50	50	100	95	16	99	bisphosphine	di-sub	10.1021/jacs.9b13876
C=C(C(=O)O)c1ccc2cc(OC)ccc2c1	C[C@@H](C1=CC(C=CC(OC)=C2)=C2C=C1)C(O)=O	CO	Zn	Co	c1ccc([C@@H]2CC[C@@H](c3ccccc3)P2CCP2[C@@H](c3ccccc3)CC[C@@H]2c2ccccc2)cc1	34	50	200	100	91	16	99	bisphosphine	di-sub	10.1021/jacs.9b13876
C=C(C(=O)O)c1ccccc1	C[C@@H](C1=CC=CC=C1)C(O)=O	CO	Zn	Co	c1ccc([C@@H]2CC[C@@H](c3ccccc3)P2CCP2[C@@H](c3ccccc3)CC[C@@H]2c2ccccc2)cc1	34	50	50	100	93	16	99	bisphosphine	di-sub	10.1021/jacs.9b13876
C=C(Cc1ccccc1)C(=O)O	C[C@@H](CC1=CC=CC=C1)C(O)=O	CO	Zn	Co	c1ccc([C@@H]2CC[C@@H](c3ccccc3)P2CCP2[C@@H](c3ccccc3)CC[C@@H]2c2ccccc2)cc1	34	50	200	100	94	16	75	bisphosphine	di-sub	10.1021/jacs.9b13876
C=C(Cc1ccccc1)C(=O)O	C[C@H](CC1=CC=CC=C1)C(O)=O	CO	Zn	Co	c1ccc([C@@H]2CC[C@@H](c3ccccc3)P2CCP2[C@@H](c3ccccc3)CC[C@@H]2c2ccccc2)cc1	60	50	20	94		48	80	bisphosphine	di-sub	10.1038/s41467-020-17057-z
CC(C)=C(C(=O)O)c1ccc(F)cc1	FC1=CC=C([C@H](C(C)C)C(O)=O)C=C1	CO	Zn	Co	c1ccc([C@@H]2CC[C@@H](c3ccccc3)P2CCP2[C@@H](c3ccccc3)CC[C@@H]2c2ccccc2)cc1	51	50	10	100	90	16	85	bisphosphine	tetra-sub	10.1021/jacs.9b13876
CC/C=C(\C)C(=O)O	C[C@H](C(O)=O)CCC	CO	Zn	Co	c1ccc([C@@H]2CC[C@@H](c3ccccc3)P2CCP2[C@@H](c3ccccc3)CC[C@@H]2c2ccccc2)cc1	34	50	50	100	85	16	91	bisphosphine	tri-sub	10.1021/jacs.9b13876
CO/C(=C\c1ccccc1)C(=O)O	CO[C@H](C(O)=O)CC1=CC=CC=C1	CO	Zn	Co	c1ccc([C@@H]2CC[C@@H](c3ccccc3)P2CCP2[C@@H](c3ccccc3)CC[C@@H]2c2ccccc2)cc1	60	50	20	89		72	99	bisphosphine	tri-sub	10.1038/s41467-020-17057-z
CO/C(=C\c1ccccc1)C(=O)O	O=C([C@@H](OC)CC1=CC=CC=C1)O	CO	Zn	Co	c1ccc([C@@H]2CC[C@@H](c3ccccc3)P2CCP2[C@@H](c3ccccc3)CC[C@@H]2c2ccccc2)cc1	34	50	50	100	88	16	99	bisphosphine	tri-sub	10.1021/jacs.9b13876
COc1ccc(/C(=C\c2ccc(OC)cc2OC)C(=O)O)cc1	O=C([C@H](C1=CC=C(OC)C=C1)CC2=C(OC)C=C(OC)C=C2)O	CO	Zn	Co	c1ccc([C@@H]2CC[C@@H](c3ccccc3)P2CCP2[C@@H](c3ccccc3)CC[C@@H]2c2ccccc2)cc1	60	50	100	90		48	94	bisphosphine	tri-sub	10.1038/s41467-020-17057-z
O=C(O)/C(=C/c1ccccc1)c1ccccc1	O=C([C@@H](C1=CC=CC=C1)CC2=CC=CC=C2)O	CO	Zn	Co	c1ccc([C@@H]2CC[C@@H](c3ccccc3)P2CCP2[C@@H](c3ccccc3)CC[C@@H]2c2ccccc2)cc1	34	50	50	100	92	16	97	bisphosphine	tri-sub	10.1021/jacs.9b13876
O=C(O)/C(=C/c1ccccc1)c1ccccc1	O=C([C@@H](C1=CC=CC=C1)CC2=CC=CC=C2)O	CO		Co	c1ccc([C@@H]2CC[C@@H](c3ccccc3)P2CCP2[C@@H](c3ccccc3)CC[C@@H]2c2ccccc2)cc1	60	50	20		70	24	94	bisphosphine	tri-sub	10.1038/s41467-020-17057-z
O=C(O)/C(=C/c1ccco1)c1ccccc1	O=C([C@@H](C1=CC=CC=C1)CC2=CC=CO2)O	CO	Zn	Co	c1ccc([C@@H]2CC[C@@H](c3ccccc3)P2CCP2[C@@H](c3ccccc3)CC[C@@H]2c2ccccc2)cc1	34	50	50	100	90	16	91	bisphosphine	tri-sub	10.1021/jacs.9b13876
O=C(O)/C(=C/c1cccs1)c1ccccc1	O=C([C@@H](C1=CC=CC=C1)CC2=CC=CS2)O	CO	Zn	Co	c1ccc([C@@H]2CC[C@@H](c3ccccc3)P2CCP2[C@@H](c3ccccc3)CC[C@@H]2c2ccccc2)cc1	34	50	20	100	93	16	97	bisphosphine	tri-sub	10.1021/jacs.9b13876
O=C(O)/C(F)=C/c1ccccc1	F[C@H](C(O)=O)CC1=CC=CC=C1	CO	Zn	Co	c1ccc([C@@H]2CC[C@@H](c3ccccc3)P2CCP2[C@@H](c3ccccc3)CC[C@@H]2c2ccccc2)cc1	34	50	50	100	91	16	87	bisphosphine	tri-sub	10.1021/jacs.9b13876
O=C(O)C1=CCc2ccccc21	O=C([C@H]1CCC2=CC=CC=C21)O	CO	Zn	Co	c1ccc([C@@H]2CC[C@@H](c3ccccc3)P2CCP2[C@@H](c3ccccc3)CC[C@@H]2c2ccccc2)cc1	34	50	20	100	91	16	96	bisphosphine	tri-sub	10.1021/jacs.9b13876
C=C(Cn1cccn1)c1ccccc1	C[C@@H](CN1C=CC=N1)C2=CC=CC=C2	CO	Zn	Co	c1ccc([C@@H]2CC[C@@H](c3ccccc3)P2CCP2[C@H](c3ccccc3)CC[C@H]2c2ccccc2)cc1	40	50	100	99		24	98	bisphosphine	di-sub	10.1002/chem.202201517
CC(=O)NC1=Cc2ccc(Br)cc2CC1	CC(NC1CCC2=CC(Br)=CC=C2C1)=O	CO		Co	c1ccc([C@@H]2CC[C@@H](c3ccccc3)P2CCP2[C@H](c3ccccc3)CC[C@H]2c2ccccc2)cc1	60	60	20	90		20	84	bisphosphine	tri-sub	10.1002/anie.202301329
CC(=O)NC1=Cc2ccccc2CC1	CC(NC1CCC2=CC=CC=C2C1)=O	CO		Co	c1ccc([C@@H]2CC[C@@H](c3ccccc3)P2CCP2[C@H](c3ccccc3)CC[C@H]2c2ccccc2)cc1	60	60	20	90		20	88	bisphosphine	tri-sub	10.1002/anie.202301329
CC(=O)NC1=CCc2ccccc21	O=C(C)NC1CCC2=CC=CC=C21	CO	Zn	Co	c1ccc([C@@H]2CC[C@@H](c3ccccc3)P2CCP2[C@H](c3ccccc3)CC[C@H]2c2ccccc2)cc1	49	50	20	99		22	80	bisphosphine	tri-sub	10.1039/D3CY01292A
CC(=O)NC1=CCCc2c(C)cc(C)cc21	O=C(C)NC1CCCC2=C(C)C=C(C)C=C21	CO		Co	c1ccc([C@@H]2CC[C@@H](c3ccccc3)P2CCP2[C@H](c3ccccc3)CC[C@H]2c2ccccc2)cc1	60	60	20	98		20	78	bisphosphine	tri-sub	10.1002/anie.202301329
CC(=O)NC1=CCCc2ccc(Br)cc21	O=C(C)NC1CCCC2=CC=C(Br)C=C21	CO		Co	c1ccc([C@@H]2CC[C@@H](c3ccccc3)P2CCP2[C@H](c3ccccc3)CC[C@H]2c2ccccc2)cc1	60	60	20	94		20	76	bisphosphine	tri-sub	10.1002/anie.202301329
CC(=O)NC1=CCCc2ccccc21	O=C(C)NC1CCCC2=CC=CC=C21	CO		Co	c1ccc([C@@H]2CC[C@@H](c3ccccc3)P2CCP2[C@H](c3ccccc3)CC[C@H]2c2ccccc2)cc1	60	60	20	96		20	98	bisphosphine	tri-sub	10.1002/anie.202301329
CC(=O)NC1=CCCCc2ccccc21	CC(NC1CCCCC2=CC=CC=C21)=O	CO		Co	c1ccc([C@@H]2CC[C@@H](c3ccccc3)P2CCP2[C@H](c3ccccc3)CC[C@H]2c2ccccc2)cc1	60	60	20	97		20	86	bisphosphine	tri-sub	10.1002/anie.202301329
CC(=O)NC1=CCOc2ccccc21	O=C(C)NC1CCOC2=CC=CC=C21	CO		Co	c1ccc([C@@H]2CC[C@@H](c3ccccc3)P2CCP2[C@H](c3ccccc3)CC[C@H]2c2ccccc2)cc1	60	60	20	98		20	78	bisphosphine	tri-sub	10.1002/anie.202301329
CC(=O)NC1=CCSc2ccccc21	O=C(C)NC1CCSC2=CC=CC=C21	CO		Co	c1ccc([C@@H]2CC[C@@H](c3ccccc3)P2CCP2[C@H](c3ccccc3)CC[C@H]2c2ccccc2)cc1	60	60	20	95		20	68	bisphosphine	tri-sub	10.1002/anie.202301329
CC(C)(C)C(=O)NC1=Cc2ccccc2CC1	O=C(C(C)(C)C)NC1CCC2=CC=CC=C2C1	CO		Co	c1ccc([C@@H]2CC[C@@H](c3ccccc3)P2CCP2[C@H](c3ccccc3)CC[C@H]2c2ccccc2)cc1	60	60	20	95		20	98	bisphosphine	tri-sub	10.1002/anie.202301329
CC(C)C(=O)NC1=Cc2ccccc2CC1	O=C(C(C)C)NC1CCC2=CC=CC=C2C1	CO		Co	c1ccc([C@@H]2CC[C@@H](c3ccccc3)P2CCP2[C@H](c3ccccc3)CC[C@H]2c2ccccc2)cc1	60	60	20	93		20	94	bisphosphine	tri-sub	10.1002/anie.202301329
CCC(=O)NC1=Cc2cc(OC)ccc2CC1	O=C(CC)NC1CCC2=CC=C(OC)C=C2C1	CO		Co	c1ccc([C@@H]2CC[C@@H](c3ccccc3)P2CCP2[C@H](c3ccccc3)CC[C@H]2c2ccccc2)cc1	60	60	20	91		20	90	bisphosphine	tri-sub	10.1002/anie.202301329
CCC(=O)NC1=Cc2cccc(OC)c2CC1	O=C(CC)NC1CCC2=C(OC)C=CC=C2C1	CO		Co	c1ccc([C@@H]2CC[C@@H](c3ccccc3)P2CCP2[C@H](c3ccccc3)CC[C@H]2c2ccccc2)cc1	60	60	20	91		20	92	bisphosphine	tri-sub	10.1002/anie.202301329
CCC(=O)NC1=Cc2ccccc2CC1	O=C(CC)NC1CCC2=CC=CC=C2C1	CO		Co	c1ccc([C@@H]2CC[C@@H](c3ccccc3)P2CCP2[C@H](c3ccccc3)CC[C@H]2c2ccccc2)cc1	60	60	20	92		20	92	bisphosphine	tri-sub	10.1002/anie.202301329
CCCC(=O)NC1=Cc2ccccc2CC1	O=C(CCC)NC1CCC2=CC=CC=C2C1	CO		Co	c1ccc([C@@H]2CC[C@@H](c3ccccc3)P2CCP2[C@H](c3ccccc3)CC[C@H]2c2ccccc2)cc1	60	60	20	89		20	92	bisphosphine	tri-sub	10.1002/anie.202301329
CCCC(CCC)C(=O)NC1=Cc2cccc(OC)c2CC1	O=C(C(CCC)CCC)NC1CCC2=C(OC)C=CC=C2C1	CO		Co	c1ccc([C@@H]2CC[C@@H](c3ccccc3)P2CCP2[C@H](c3ccccc3)CC[C@H]2c2ccccc2)cc1	60	60	20	92		20	98	bisphosphine	tri-sub	10.1002/anie.202301329
CCCC(CCC)C(=O)NC1=Cc2ccccc2CC1	O=C(C(CCC)CCC)NC1CCC2=CC=CC=C2C1	CO		Co	c1ccc([C@@H]2CC[C@@H](c3ccccc3)P2CCP2[C@H](c3ccccc3)CC[C@H]2c2ccccc2)cc1	60	60	20	96		20	98	bisphosphine	tri-sub	10.1002/anie.202301329
CCCCCCCCCCCCCCCCCC(=O)NC1=Cc2cc(OC)ccc2CC1	O=C(CCCCCCCCCCCCCCCCC)NC1CCC2=CC=C(OC)C=C2C1	CO		Co	c1ccc([C@@H]2CC[C@@H](c3ccccc3)P2CCP2[C@H](c3ccccc3)CC[C@H]2c2ccccc2)cc1	60	60	20	96		20	88	bisphosphine	tri-sub	10.1002/anie.202301329
COc1ccc2c(c1)C=C(NC(=O)C(C)(C)C)CC2	O=C(C(C)(C)C)NC1CCC2=CC=C(OC)C=C2C1	CO		Co	c1ccc([C@@H]2CC[C@@H](c3ccccc3)P2CCP2[C@H](c3ccccc3)CC[C@H]2c2ccccc2)cc1	60	60	20	92		20	98	bisphosphine	tri-sub	10.1002/anie.202301329
COc1ccc2c(c1)C=C(NC(=O)C(C)C)CC2	O=C(C(C)C)NC1CCC2=CC=C(OC)C=C2C1	CO		Co	c1ccc([C@@H]2CC[C@@H](c3ccccc3)P2CCP2[C@H](c3ccccc3)CC[C@H]2c2ccccc2)cc1	60	60	20	93		20	96	bisphosphine	tri-sub	10.1002/anie.202301329
COc1ccc2c(c1)C=C(NC(=O)c1ccccc1)CC2	O=C(C1=CC=CC=C1)NC2CCC3=CC=C(OC)C=C3C2	CO		Co	c1ccc([C@@H]2CC[C@@H](c3ccccc3)P2CCP2[C@H](c3ccccc3)CC[C@H]2c2ccccc2)cc1	60	60	20	96		20	84	bisphosphine	tri-sub	10.1002/anie.202301329
COc1ccc2c(c1)C=C(NC(=O)C1CCCCC1)CC2	O=C(C1CCCCC1)NC2CCC3=CC=C(OC)C=C3C2	CO		Co	c1ccc([C@@H]2CC[C@@H](c3ccccc3)P2CCP2[C@H](c3ccccc3)CC[C@H]2c2ccccc2)cc1	60	60	20	92		20	96	bisphosphine	tri-sub	10.1002/anie.202301329
COc1ccc2c(c1)C=C(NC(C)=O)CC2	CC(NC1CCC2=CC=C(OC)C=C2C1)=O	CO		Co	c1ccc([C@@H]2CC[C@@H](c3ccccc3)P2CCP2[C@H](c3ccccc3)CC[C@H]2c2ccccc2)cc1	60	60	20	92		20	90	bisphosphine	tri-sub	10.1002/anie.202301329
COc1ccc2c(c1)CCC(NC(=O)C(C)(C)C)=C2	O=C(C(C)(C)C)NC1CCC2=CC(OC)=CC=C2C1	CO		Co	c1ccc([C@@H]2CC[C@@H](c3ccccc3)P2CCP2[C@H](c3ccccc3)CC[C@H]2c2ccccc2)cc1	60	60	20	92		20	98	bisphosphine	tri-sub	10.1002/anie.202301329
COc1ccc2c(c1)CCC(NC(C)=O)=C2	CC(NC1CCC2=CC(OC)=CC=C2C1)=O	CO		Co	c1ccc([C@@H]2CC[C@@H](c3ccccc3)P2CCP2[C@H](c3ccccc3)CC[C@H]2c2ccccc2)cc1	60	60	20	98		20	86	bisphosphine	tri-sub	10.1002/anie.202301329
COc1ccc2c(c1)CCC=C2NC(C)=O	O=C(C)NC1CCCC2=CC(OC)=CC=C21	CO		Co	c1ccc([C@@H]2CC[C@@H](c3ccccc3)P2CCP2[C@H](c3ccccc3)CC[C@H]2c2ccccc2)cc1	60	60	20	97		20	84	bisphosphine	tri-sub	10.1002/anie.202301329
COc1cccc2c1C=C(NC(C)=O)CC2	CC(NC1CCC2=CC=CC(OC)=C2C1)=O	CO		Co	c1ccc([C@@H]2CC[C@@H](c3ccccc3)P2CCP2[C@H](c3ccccc3)CC[C@H]2c2ccccc2)cc1	60	60	20	96		20	76	bisphosphine	tri-sub	10.1002/anie.202301329
COc1cccc2c1CCC(NC(=O)C(C)(C)C)=C2	O=C(C(C)(C)C)NC1CCC2=C(OC)C=CC=C2C1	CO		Co	c1ccc([C@@H]2CC[C@@H](c3ccccc3)P2CCP2[C@H](c3ccccc3)CC[C@H]2c2ccccc2)cc1	60	60	20	91		20	98	bisphosphine	tri-sub	10.1002/anie.202301329
COc1cccc2c1CCC(NC(=O)c1ccccc1)=C2	O=C(C1=CC=CC=C1)NC2CCC3=C(OC)C=CC=C3C2	CO		Co	c1ccc([C@@H]2CC[C@@H](c3ccccc3)P2CCP2[C@H](c3ccccc3)CC[C@H]2c2ccccc2)cc1	60	60	20	96		20	82	bisphosphine	tri-sub	10.1002/anie.202301329
COc1cccc2c1CCC(NC(=O)C1CCCCC1)=C2	O=C(C1CCCCC1)NC2CCC3=C(OC)C=CC=C3C2	CO		Co	c1ccc([C@@H]2CC[C@@H](c3ccccc3)P2CCP2[C@H](c3ccccc3)CC[C@H]2c2ccccc2)cc1	60	60	20	95		20	96	bisphosphine	tri-sub	10.1002/anie.202301329
COc1cccc2c1CCC(NC(C)=O)=C2	CC(NC1CCC2=C(OC)C=CC=C2C1)=O	CO		Co	c1ccc([C@@H]2CC[C@@H](c3ccccc3)P2CCP2[C@H](c3ccccc3)CC[C@H]2c2ccccc2)cc1	60	60	20	93		20	90	bisphosphine	tri-sub	10.1002/anie.202301329
O=C(NC1=Cc2ccccc2CC1)c1ccccc1	O=C(C1=CC=CC=C1)NC2CCC3=CC=CC=C3C2	CO		Co	c1ccc([C@@H]2CC[C@@H](c3ccccc3)P2CCP2[C@H](c3ccccc3)CC[C@H]2c2ccccc2)cc1	60	60	20	91		20	86	bisphosphine	tri-sub	10.1002/anie.202301329
O=C(NC1=Cc2ccccc2CC1)C1CCCCC1	O=C(C1CCCCC1)NC2CCC3=CC=CC=C3C2	CO		Co	c1ccc([C@@H]2CC[C@@H](c3ccccc3)P2CCP2[C@H](c3ccccc3)CC[C@H]2c2ccccc2)cc1	60	60	20	98		20	96	bisphosphine	tri-sub	10.1002/anie.202301329
O=C(O)/C(=C/c1ccccc1)c1ccccc1	O=C([C@@H](C1=CC=CC=C1)CC2=CC=CC=C2)O	CO		Co	c1ccc(P(c2ccccc2)c2ccc3c(c2-c2c(P(c4ccccc4)c4ccccc4)ccc4c2OCO4)OCO3)cc1	60	50	20		0	24	0	bisphosphine	tri-sub	10.1038/s41467-020-17057-z
C=C(C#Cc1ccccc1)NC(C)=O	C[C@@H](NC(C)=O)C#CC1=CC=CC=C1	CO	Zn	Co	c1ccc(P(c2ccccc2)c2ccc3ccccc3c2-c2c(P(c3ccccc3)c3ccccc3)ccc3ccccc23)cc1	40	50	100	0		24	0	bisphosphine	di-sub	10.1002/ange.202106566
O=C(O)/C(=C/c1ccccc1)c1ccccc1	O=C([C@@H](C1=CC=CC=C1)CC2=CC=CC=C2)O	CO		Co	c1ccc(P(c2ccccc2)c2ccc3ccccc3c2-c2c(P(c3ccccc3)c3ccccc3)ccc3ccccc23)cc1	60	50	20		0	24	0	bisphosphine	tri-sub	10.1038/s41467-020-17057-z
C/C(=C\c1ccccc1)C(=O)O	C[C@H](C(O)=O)CC1=CC=CC=C1	CO	Zn	Co	c1ccc(P(c2ccccc2)c2cccc3c2-c2c(cccc2P(c2ccccc2)c2ccccc2)OCCCO3)cc1	34	50	10	100		16	97	bisphosphine	tri-sub	10.1021/jacs.9b13876
O=C(O)/C(=C/c1ccccc1)c1ccccc1	O=C([C@@H](C1=CC=CC=C1)CC2=CC=CC=C2)O	CO		Co	CC(C)(C)[P@@]1Cc2ccccc2[C@@H]1[C@H]1c2ccccc2C[P@]1C(C)(C)C	60	50	20		0	24	0	bisphosphine	tri-sub	10.1038/s41467-020-17057-z
O=C(O)/C(=C/c1ccccc1)c1ccccc1	O=C([C@@H](C1=CC=CC=C1)CC2=CC=CC=C2)O	CO		Co	CC(C)(C)[P@]1Cc2ccc3ccccc3c2-c2c(ccc3ccccc23)[C@@H]1[C@H]1c2ccc3ccccc3c2-c2c(ccc3ccccc23)C[P@]1C(C)(C)C	60	50	20		63	24	30	bisphosphine	tri-sub	10.1038/s41467-020-17057-z
COC(=O)/C(=C/c1cc(C)c2[nH]ncc2c1)NC(C)=O	CC1=C(NN=C2)C2=CC(C[C@@H](NC(C)=O)C(OC)=O)=C1	CO	Zn	Co	CC(C)(C)[P@]1Cc2ccccc2[C@@H]1[C@H]1c2ccccc2C[P@@]1C(C)(C)C	34	23	50	26			87	bisphosphine	tri-sub	10.1021/acs.orglett.3c01364
COC(=O)/C(=C/c1cc(C)c2[nH]ncc2c1)NC(C)=O	CC1=C(NN=C2)C2=CC(C[C@@H](NC(C)=O)C(OC)=O)=C1	CO	Zn	Co	CC(C)(C)[P@]1CCC[C@@H]1[C@H]1CCC[P@@]1C(C)(C)C	34	23	50	84			86	bisphosphine	tri-sub	10.1021/acs.orglett.3c01364
O=C(O)/C(=C/c1ccccc1)c1ccccc1	O=C([C@@H](C1=CC=CC=C1)CC2=CC=CC=C2)O	CO		Co	CC(C)[C@@H]1CC[C@@H](C(C)C)P1c1ccccc1P1[C@@H](C(C)C)CC[C@@H]1C(C)C	60	50	20		56	24	66	bisphosphine	tri-sub	10.1038/s41467-020-17057-z
COC(=O)/C(=C/c1cc(C)c2[nH]ncc2c1)NC(C)=O	CC1=C(NN=C2)C2=CC(C[C@@H](NC(C)=O)C(OC)=O)=C1	CO	Zn	Co	CC(C)[C@H]1CC[C@H](C(C)C)P1c1ccccc1P1[C@@H](C(C)C)CC[C@@H]1C(C)C	34	23	50	99			78	bisphosphine	tri-sub	10.1021/acs.orglett.3c01364
C/C(=C\c1ccccc1)C(=O)O	C[C@H](C(O)=O)CC1=CC=CC=C1	CO	Zn	Co	Cc1cc(C)cc(P(c2cc(C)cc(C)c2)c2ccc3ccccc3c2-c2c(P(c3cc(C)cc(C)c3)c3cc(C)cc(C)c3)ccc3ccccc23)c1	34	50	10	100		16	94	bisphosphine	tri-sub	10.1021/jacs.9b13876
C/C(=C\c1ccccc1)C(=O)O	C[C@H](C(O)=O)CC1=CC=CC=C1	CO	Zn	Co	COc1c(C(C)(C)C)cc(P(c2cc(C(C)(C)C)c(OC)c(C(C)(C)C)c2)c2ccc3c(c2-c2c(P(c4cc(C(C)(C)C)c(OC)c(C(C)(C)C)c4)c4cc(C(C)(C)C)c(OC)c(C(C)(C)C)c4)ccc4c2OCO4)OCO3)cc1C(C)(C)C	34	50	10	100		16	99	bisphosphine	tri-sub	10.1021/jacs.9b13876
C/C(=C\c1ccccc1)C(=O)O	C[C@H](C(O)=O)CC1=CC=CC=C1	CO	Zn	Co	COc1cc(OC)c(-c2c(OC)cc(OC)cc2P(c2ccc(C)cc2)c2ccc(C)cc2)c(P(c2ccc(C)cc2)c2ccc(C)cc2)c1	34	50	10	100		16	97	bisphosphine	tri-sub	10.1021/jacs.9b13876
C/C(=C\c1ccccc1)C(=O)O	C[C@H](C(O)=O)CC1=CC=CC=C1	CO	Zn	Co	COc1cccc(P(c2cc(C)cc(C)c2)c2cc(C)cc(C)c2)c1-c1c(OC)cccc1P(c1cc(C)cc(C)c1)c1cc(C)cc(C)c1	34	50	10	100		16	97	bisphosphine	tri-sub	10.1021/jacs.9b13876
C=C(C#Cc1ccccc1)NC(C)=O	C[C@@H](NC(C)=O)C#CC1=CC=CC=C1	CO	Zn	Co	CP(c1ccccc1P(C)C(C)(C)C)C(C)(C)C	40	50	100	10		24	94	bisphosphine	di-sub	10.1002/ange.202106566
CC(=O)N/C(=C\c1cc(C)c2[nH]ncc2c1)C(=O)O	OC([C@H](NC(C)=O)CC1=CC(C)=C(NN=C2)C2=C1)=O	CO	Zn	Co	CP(c1ccccc1P(C)C(C)(C)C)C(C)(C)C	34	50	50	95			97	bisphosphine	tri-sub	10.1021/acs.orglett.3c01364
CC(=O)N/C(=C\c1ccccc1)C(=O)O	O=C([C@H](NC(C)=O)CC1=CC=CC=C1)O	CO	Zn	Co	CP(c1ccccc1P(C)C(C)(C)C)C(C)(C)C	34	50	10	100	95	16	99	bisphosphine	tri-sub	10.1021/jacs.9b13876
Cc1cc(/C=C(\NC(=O)c2ccccc2)C(=O)O)cc2cn[nH]c12	OC([C@H](NC(C1=CC=CC=C1)=O)CC2=CC(C)=C(NN=C3)C3=C2)=O	CO	Zn	Co	CP(c1ccccc1P(C)C(C)(C)C)C(C)(C)C	34	50	50	99			99	bisphosphine	tri-sub	10.1021/acs.orglett.3c01364
COC(=O)/C(=C/c1cc(C)c(N(Cc2ccccc2)Cc2ccccc2)c(C)c1)NC(C)=O	CC1=CC(C[C@@H](NC(C)=O)C(OC)=O)=CC(C)=C1N(CC2=CC=CC=C2)CC3=CC=CC=C3	CO	Zn	Co	CP(c1ccccc1P(C)C(C)(C)C)C(C)(C)C	34	50	50	95			99	bisphosphine	tri-sub	10.1021/acs.orglett.3c01364
COC(=O)/C(=C/c1cc(C)c(N)c(C)c1)NC(=O)OCc1ccccc1	NC1=C(C)C=C(C[C@@H](NC(C)=O)C(OC)=O)C=C1C	CO	Zn	Co	CP(c1ccccc1P(C)C(C)(C)C)C(C)(C)C	20	65	50	95			90	bisphosphine	tri-sub	10.1021/acs.orglett.3c01364
COC(=O)/C(=C/c1cc(C)c2[nH]ncc2c1)NC(=O)C(F)(F)F	O=C(OC)[C@H](NC(C(F)(F)F)=O)CC1=CC(C)=C(NN=C2)C2=C1	CO	Zn	Co	CP(c1ccccc1P(C)C(C)(C)C)C(C)(C)C	20	65	50	99			99	bisphosphine	tri-sub	10.1021/acs.orglett.3c01364
COC(=O)/C(=C/c1cc(C)c2[nH]ncc2c1)NC(=O)c1ccccc1	O=C(OC)[C@H](NC(C1=CC=CC=C1)=O)CC2=CC(C)=C(NN=C3)C3=C2	CO	Zn	Co	CP(c1ccccc1P(C)C(C)(C)C)C(C)(C)C	20	65	50	99			99	bisphosphine	tri-sub	10.1021/acs.orglett.3c01364
COC(=O)/C(=C/c1cc(C)c2[nH]ncc2c1)NC(=O)OC(C)(C)C	O=C(OC)[C@H](NC(OC(C)(C)C)=O)CC1=CC(C)=C(NN=C2)C2=C1	CO	Zn	Co	CP(c1ccccc1P(C)C(C)(C)C)C(C)(C)C	34	50	50	80			97	bisphosphine	tri-sub	10.1021/acs.orglett.3c01364
COC(=O)/C(=C/c1cc(C)c2[nH]ncc2c1)NC(=O)OCc1ccccc1	O=C(OC)[C@H](NC(OCC1=CC=CC=C1)=O)CC2=CC(C)=C(NN=C3)C3=C2	CO	Zn	Co	CP(c1ccccc1P(C)C(C)(C)C)C(C)(C)C	20	65	50	67			93	bisphosphine	tri-sub	10.1021/acs.orglett.3c01364
COC(=O)/C(=C/c1cc(C)c2[nH]ncc2c1)NC(C)=O	CC1=C(NN=C2)C2=CC(C[C@@H](NC(C)=O)C(OC)=O)=C1	CO	Zn	Co	CP(c1ccccc1P(C)C(C)(C)C)C(C)(C)C	34	23	50	99			99	bisphosphine	tri-sub	10.1021/acs.orglett.3c01364
COC(=O)/C(=C/c1cc(C)c2[nH]ncc2c1)NC(C)=O	O=C(OC)[C@H](NC(C)=O)CC1=CC(C)=C(NN=C2)C2=C1	CO	Zn	Co	CP(c1ccccc1P(C)C(C)(C)C)C(C)(C)C	34	50	50	99			99	bisphosphine	tri-sub	10.1021/acs.orglett.3c01364
COC(=O)/C(=C/c1ccc(N)cc1)NC(C)=O	NC1=CC=C(C[C@@H](NC(C)=O)C(OC)=O)C=C1	CO	Zn	Co	CP(c1ccccc1P(C)C(C)(C)C)C(C)(C)C	20	65	50	99			91	bisphosphine	tri-sub	10.1021/acs.orglett.3c01364
O=C(O)/C(=C/c1ccccc1)c1ccccc1	O=C([C@@H](C1=CC=CC=C1)CC2=CC=CC=C2)O	CO		Co	CP(c1ccccc1P(C)C(C)(C)C)C(C)(C)C	60	50	20		0	24	0	bisphosphine	tri-sub	10.1038/s41467-020-17057-z
C=C(C#Cc1ccccc1)NC(C)=O	C[C@@H](NC(C)=O)C#CC1=CC=CC=C1	CO	Zn	Co	CP(c1nc2ccccc2nc1P(C)C(C)(C)C)C(C)(C)C	40	50	100	92		24	96	bisphosphine	di-sub	10.1002/ange.202106566
O=C(O)/C(=C/c1ccccc1)c1ccccc1	O=C([C@@H](C1=CC=CC=C1)CC2=CC=CC=C2)O	CO		Co	CP(c1nc2ccccc2nc1P(C)C(C)(C)C)C(C)(C)C	60	50	20		0	24	0	bisphosphine	tri-sub	10.1038/s41467-020-17057-z
C=C(C(=O)O)c1ccc2cc(OC)ccc2c1	C[C@H](C1=CC(C=CC(OC)=C2)=C2C=C1)C(O)=O	CO.OC(C(F)(F)F)C(F)(F)F	Zn	Co	c1ccc([C@@H]2CC[C@@H](c3ccccc3)P2CCP2[C@@H](c3ccccc3)CC[C@@H]2c2ccccc2)cc1	60	50	100	87		48	97	bisphosphine	di-sub	10.1038/s41467-020-17057-z
C=C(C(=O)O)c1ccc2ccccc2c1	C[C@H](C1=CC(C=CC=C2)=C2C=C1)C(O)=O	CO.OC(C(F)(F)F)C(F)(F)F	Zn	Co	c1ccc([C@@H]2CC[C@@H](c3ccccc3)P2CCP2[C@@H](c3ccccc3)CC[C@@H]2c2ccccc2)cc1	60	50	20	99		72	96	bisphosphine	di-sub	10.1038/s41467-020-17057-z
O=C(O)/C(=C/c1ccc(F)cc1)OCc1ccccc1	FC(C=C1)=CC=C1C[C@@H](OCC2=CC=CC=C2)C(O)=O	CO.OC(C(F)(F)F)C(F)(F)F	Zn	Co	c1ccc([C@@H]2CC[C@@H](c3ccccc3)P2CCP2[C@@H](c3ccccc3)CC[C@@H]2c2ccccc2)cc1	60	50	100	95		72	99	bisphosphine	tri-sub	10.1038/s41467-020-17057-z
O=C(O)/C(=C/c1ccccc1)c1ccccc1	O=C([C@@H](C1=CC=CC=C1)CC2=CC=CC=C2)O	COCCOC		Co	c1ccc([C@@H]2CC[C@@H](c3ccccc3)P2CCP2[C@@H](c3ccccc3)CC[C@@H]2c2ccccc2)cc1	60	50	20	7		24	43	bisphosphine	tri-sub	10.1038/s41467-020-17057-z
C=C(C(=O)O)c1ccc(C)cc1	C[C@H](C1=CC=C(C)C=C1)C(O)=O	OC(C(F)(F)F)C(F)(F)F	Zn	Co	c1ccc([C@@H]2CC[C@@H](c3ccccc3)P2CCP2[C@@H](c3ccccc3)CC[C@@H]2c2ccccc2)cc1	60	50	20	98		48	99	bisphosphine	di-sub	10.1038/s41467-020-17057-z
C=C(C(=O)O)c1ccc(CC(C)C)cc1	C[C@H](C1=CC=C(CC(C)C)C=C1)C(O)=O	OC(C(F)(F)F)C(F)(F)F	Zn	Co	c1ccc([C@@H]2CC[C@@H](c3ccccc3)P2CCP2[C@@H](c3ccccc3)CC[C@@H]2c2ccccc2)cc1	60	50	100	89		72	99	bisphosphine	di-sub	10.1038/s41467-020-17057-z
C=C(C(=O)O)c1ccc(F)cc1	C[C@H](C1=CC=C(F)C=C1)C(O)=O	OC(C(F)(F)F)C(F)(F)F	Zn	Co	c1ccc([C@@H]2CC[C@@H](c3ccccc3)P2CCP2[C@@H](c3ccccc3)CC[C@@H]2c2ccccc2)cc1	60	50	20	96		48	99	bisphosphine	di-sub	10.1038/s41467-020-17057-z
C=C(C(=O)O)c1ccc(OC)cc1	C[C@H](C1=CC=C(OC)C=C1)C(O)=O	OC(C(F)(F)F)C(F)(F)F	Zn	Co	c1ccc([C@@H]2CC[C@@H](c3ccccc3)P2CCP2[C@@H](c3ccccc3)CC[C@@H]2c2ccccc2)cc1	60	50	20	89		48	99	bisphosphine	di-sub	10.1038/s41467-020-17057-z
C=C(C(=O)O)c1cccc(OC)c1	C[C@H](C1=CC(OC)=CC=C1)C(O)=O	OC(C(F)(F)F)C(F)(F)F	Zn	Co	c1ccc([C@@H]2CC[C@@H](c3ccccc3)P2CCP2[C@@H](c3ccccc3)CC[C@@H]2c2ccccc2)cc1	60	50	20	95		48	97	bisphosphine	di-sub	10.1038/s41467-020-17057-z
C=C(C(=O)O)c1ccccc1	C[C@H](C1=CC=CC=C1)C(O)=O	OC(C(F)(F)F)C(F)(F)F	Zn	Co	c1ccc([C@@H]2CC[C@@H](c3ccccc3)P2CCP2[C@@H](c3ccccc3)CC[C@@H]2c2ccccc2)cc1	60	50	20	90		48	98	bisphosphine	di-sub	10.1038/s41467-020-17057-z
C=C(C(=O)O)c1ccccc1C	C[C@H](C1=C(C)C=CC=C1)C(O)=O	OC(C(F)(F)F)C(F)(F)F	Zn	Co	c1ccc([C@@H]2CC[C@@H](c3ccccc3)P2CCP2[C@@H](c3ccccc3)CC[C@@H]2c2ccccc2)cc1	60	50	20	89		48	90	bisphosphine	di-sub	10.1038/s41467-020-17057-z
C=C(C(=O)O)c1ccccc1OC	C[C@H](C1=C(OC)C=CC=C1)C(O)=O	OC(C(F)(F)F)C(F)(F)F	Zn	Co	c1ccc([C@@H]2CC[C@@H](c3ccccc3)P2CCP2[C@@H](c3ccccc3)CC[C@@H]2c2ccccc2)cc1	60	50	20	94		48	98	bisphosphine	di-sub	10.1038/s41467-020-17057-z
CC(=O)N/C(C)=C/c1ccc(C)cc1	CC1=CC=C(CC(C)NC(C)=O)C=C1	OC(C(F)(F)F)C(F)(F)F	Zn	Co	COc1c(C(C)(C)C)cc(P(c2cc(C(C)(C)C)c(OC)c(C(C)(C)C)c2)c2ccc3c(c2-c2c(P(c4cc(C(C)(C)C)c(OC)c(C(C)(C)C)c4)c4cc(C(C)(C)C)c(OC)c(C(C)(C)C)c4)ccc4c2OCO4)OCO3)cc1C(C)(C)C	40	70	100	78		24	95	bisphosphine	tri-sub	10.1002/anie.202303488
CC(=O)N/C(C)=C/c1ccc(C)cc1	CC1=CC=C(CC(C)NC(C)=O)C=C1	OCC(F)(F)F	Zn	Co	C[C@@H](C[C@H](C)P(c1ccccc1)c1ccccc1)P(c1ccccc1)c1ccccc1	40	70	100	99		24	94	bisphosphine	tri-sub	10.1002/anie.202303488
CC(=O)N/C(C)=C/c1ccc(C)cc1	CC1=CC=C(CC(C)NC(C)=O)C=C1	OCC(F)(F)F	Zn	Co	C[C@@H](C1=C(P(c2ccccc2)c2ccccc2)C([Fe]C2C=CC=C2)C=C1)P(C1CCCCC1)C1CCCCC1	40	70	100	99		24	77	ferrocene bisphosphine	tri-sub	10.1002/anie.202303488
O=C(O)/C(=C/c1ccccc1)c1ccccc1	O=C([C@@H](C1=CC=CC=C1)CC2=CC=CC=C2)O	OCC(F)(F)F		Co	c1ccc([C@@H]2CC[C@@H](c3ccccc3)P2CCP2[C@@H](c3ccccc3)CC[C@@H]2c2ccccc2)cc1	60	50	20	98		24	84	bisphosphine	tri-sub	10.1038/s41467-020-17057-z
C/C=C(/NC(C)=O)c1ccc(C(F)(F)F)cc1	CC[C@@H](NC(C)=O)C1=CC=C(C(F)(F)F)C=C1	OCC(F)(F)F	Zn	Co	c1ccc([C@@H]2CC[C@@H](c3ccccc3)P2CCP2[C@H](c3ccccc3)CC[C@H]2c2ccccc2)cc1	40	70	100		94	24	92	bisphosphine	tri-sub	10.1002/anie.202303488
C/C=C(/NC(C)=O)c1ccc(C)cc1	CC1=CC=C([C@H](NC(C)=O)CC)C=C1	OCC(F)(F)F	Zn	Co	c1ccc([C@@H]2CC[C@@H](c3ccccc3)P2CCP2[C@H](c3ccccc3)CC[C@H]2c2ccccc2)cc1	40	70	100		96	24	90	bisphosphine	tri-sub	10.1002/anie.202303488
C/C=C(/NC(C)=O)c1ccc(F)cc1	FC1=CC=C([C@H](NC(C)=O)CC)C=C1	OCC(F)(F)F	Zn	Co	c1ccc([C@@H]2CC[C@@H](c3ccccc3)P2CCP2[C@H](c3ccccc3)CC[C@H]2c2ccccc2)cc1	40	70	100		95	24	96	bisphosphine	tri-sub	10.1002/anie.202303488
C/C=C(/NC(C)=O)c1cccc(C)c1	CC[C@@H](NC(C)=O)C1=CC=CC(C)=C1	OCC(F)(F)F	Zn	Co	c1ccc([C@@H]2CC[C@@H](c3ccccc3)P2CCP2[C@H](c3ccccc3)CC[C@H]2c2ccccc2)cc1	40	70	100		97	24	94	bisphosphine	tri-sub	10.1002/anie.202303488
C/C=C(/NC(C)=O)c1cccc(F)c1	CC[C@@H](NC(C)=O)C1=CC=CC(F)=C1	OCC(F)(F)F	Zn	Co	c1ccc([C@@H]2CC[C@@H](c3ccccc3)P2CCP2[C@H](c3ccccc3)CC[C@H]2c2ccccc2)cc1	40	70	100		93	24	96	bisphosphine	tri-sub	10.1002/anie.202303488
C/C=C(/NC(C)=O)c1ccccc1	CC[C@@H](NC(C)=O)C1=CC=CC=C1	OCC(F)(F)F	Zn	Co	c1ccc([C@@H]2CC[C@@H](c3ccccc3)P2CCP2[C@H](c3ccccc3)CC[C@H]2c2ccccc2)cc1	40	70	100		94	24	94	bisphosphine	tri-sub	10.1002/anie.202303488
C=C(Cn1cccn1)c1ccccc1	C[C@@H](CN1C=CC=N1)C2=CC=CC=C2	OCC(F)(F)F	Zn	Co	c1ccc([C@@H]2CC[C@@H](c3ccccc3)P2CCP2[C@H](c3ccccc3)CC[C@H]2c2ccccc2)cc1	40	50	100	99		24	90	bisphosphine	di-sub	10.1002/chem.202201517
CC(=O)N/C(C)=C/c1ccc(C)cc1	CC1=CC=C(CC(C)NC(C)=O)C=C1	OCC(F)(F)F	Zn	Co	c1ccc([C@@H]2CC[C@@H](c3ccccc3)P2CCP2[C@H](c3ccccc3)CC[C@H]2c2ccccc2)cc1	40	70	100	99		24	92	bisphosphine	tri-sub	10.1002/anie.202303488
CC(=O)NC1=CCCc2cc(Br)ccc21	BrC1=CC=C2C(CCC[C@H]2NC(C)=O)=C1	OCC(F)(F)F	Zn	Co	c1ccc([C@@H]2CC[C@@H](c3ccccc3)P2CCP2[C@H](c3ccccc3)CC[C@H]2c2ccccc2)cc1	40	70	100		95	24	84	bisphosphine	tri-sub	10.1002/anie.202303488
CC(=O)NC1=CCCc2ccccc21	O=C(N[C@@H]1CCCC2=CC=CC=C21)C	OCC(F)(F)F	Zn	Co	c1ccc([C@@H]2CC[C@@H](c3ccccc3)P2CCP2[C@H](c3ccccc3)CC[C@H]2c2ccccc2)cc1	40	70	100		98	24	93	bisphosphine	tri-sub	10.1002/anie.202303488
CC/C=C(/NC(C)=O)c1ccccc1	CCC[C@@H](NC(C)=O)C1=CC=CC=C1	OCC(F)(F)F	Zn	Co	c1ccc([C@@H]2CC[C@@H](c3ccccc3)P2CCP2[C@H](c3ccccc3)CC[C@H]2c2ccccc2)cc1	40	70	100		98	24	96	bisphosphine	tri-sub	10.1002/anie.202303488
COc1ccc2c(c1)CCC=C2NC(C)=O	O=C(N[C@@H]1CCCC2=CC(OC)=CC=C21)C	OCC(F)(F)F	Zn	Co	c1ccc([C@@H]2CC[C@@H](c3ccccc3)P2CCP2[C@H](c3ccccc3)CC[C@H]2c2ccccc2)cc1	40	70	100		94	24	91	bisphosphine	tri-sub	10.1002/anie.202303488
CC(=O)N/C(C)=C/c1ccc(C)cc1	CC1=CC=C(CC(C)NC(C)=O)C=C1	OCC(F)(F)F	Zn	Co	c1ccc(P(c2ccccc2)c2ccc3c(c2-c2c(P(c4ccccc4)c4ccccc4)ccc4c2OCO4)OCO3)cc1	40	70	100	3		24	0	bisphosphine	tri-sub	10.1002/anie.202303488
CC(=O)N/C(C)=C/c1ccc(C)cc1	CC1=CC=C(CC(C)NC(C)=O)C=C1	OCC(F)(F)F	Zn	Co	c1ccc(P(c2ccccc2)c2ccc3ccccc3c2-c2c(P(c3ccccc3)c3ccccc3)ccc3ccccc23)cc1	40	70	100	99		24	94	bisphosphine	tri-sub	10.1002/anie.202303488
CC(=O)N/C(=C/c1ccccc1)c1ccccc1	O=C(N[C@@H](C1=CC=CC=C1)CC2=CC=CC=C2)C	OCC(F)(F)F	Zn	Co	COc1c(C(C)(C)C)cc(P(c2cc(C(C)(C)C)c(OC)c(C(C)(C)C)c2)c2ccc3c(c2-c2c(P(c4cc(C(C)(C)C)c(OC)c(C(C)(C)C)c4)c4cc(C(C)(C)C)c(OC)c(C(C)(C)C)c4)ccc4c2OCO4)OCO3)cc1C(C)(C)C	40	70	100		96	24	96	bisphosphine	tri-sub	10.1002/anie.202303488
CC(=O)N/C(C)=C/c1cc(F)cc(F)c1	C[C@H](NC(C)=O)CC1=CC(F)=CC(F)=C1	OCC(F)(F)F	Zn	Co	COc1c(C(C)(C)C)cc(P(c2cc(C(C)(C)C)c(OC)c(C(C)(C)C)c2)c2ccc3c(c2-c2c(P(c4cc(C(C)(C)C)c(OC)c(C(C)(C)C)c4)c4cc(C(C)(C)C)c(OC)c(C(C)(C)C)c4)ccc4c2OCO4)OCO3)cc1C(C)(C)C	40	70	100		95	24	98	bisphosphine	tri-sub	10.1002/anie.202303488
CC(=O)N/C(C)=C/c1ccc(Br)cc1	BrC1=CC=C(C[C@H](C)NC(C)=O)C=C1	OCC(F)(F)F	Zn	Co	COc1c(C(C)(C)C)cc(P(c2cc(C(C)(C)C)c(OC)c(C(C)(C)C)c2)c2ccc3c(c2-c2c(P(c4cc(C(C)(C)C)c(OC)c(C(C)(C)C)c4)c4cc(C(C)(C)C)c(OC)c(C(C)(C)C)c4)ccc4c2OCO4)OCO3)cc1C(C)(C)C	40	70	100		97	24	91	bisphosphine	tri-sub	10.1002/anie.202303488
CC(=O)N/C(C)=C/c1ccc(C(C)C)cc1	C[C@H](NC(C)=O)CC1=CC=C(C(C)C)C=C1	OCC(F)(F)F	Zn	Co	COc1c(C(C)(C)C)cc(P(c2cc(C(C)(C)C)c(OC)c(C(C)(C)C)c2)c2ccc3c(c2-c2c(P(c4cc(C(C)(C)C)c(OC)c(C(C)(C)C)c4)c4cc(C(C)(C)C)c(OC)c(C(C)(C)C)c4)ccc4c2OCO4)OCO3)cc1C(C)(C)C	40	70	100		95	24	95	bisphosphine	tri-sub	10.1002/anie.202303488
CC(=O)N/C(C)=C/c1ccc(C(F)(F)F)cc1	C[C@H](NC(C)=O)CC1=CC=C(C(F)(F)F)C=C1	OCC(F)(F)F	Zn	Co	COc1c(C(C)(C)C)cc(P(c2cc(C(C)(C)C)c(OC)c(C(C)(C)C)c2)c2ccc3c(c2-c2c(P(c4cc(C(C)(C)C)c(OC)c(C(C)(C)C)c4)c4cc(C(C)(C)C)c(OC)c(C(C)(C)C)c4)ccc4c2OCO4)OCO3)cc1C(C)(C)C	40	70	100		99	24	97	bisphosphine	tri-sub	10.1002/anie.202303488
CC(=O)N/C(C)=C/c1ccc(C)cc1	CC1=CC=C(CC(C)NC(C)=O)C=C1	OCC(F)(F)F	Zn	Co	COc1c(C(C)(C)C)cc(P(c2cc(C(C)(C)C)c(OC)c(C(C)(C)C)c2)c2ccc3c(c2-c2c(P(c4cc(C(C)(C)C)c(OC)c(C(C)(C)C)c4)c4cc(C(C)(C)C)c(OC)c(C(C)(C)C)c4)ccc4c2OCO4)OCO3)cc1C(C)(C)C	40	70	100	99		24	99	bisphosphine	tri-sub	10.1002/anie.202303488
CC(=O)N/C(C)=C/c1ccc(C)cc1	CC1=CC=C(CC(C)NC(C)=O)C=C1	OCC(F)(F)F	Zn	Co	COc1c(C(C)(C)C)cc(P(c2cc(C(C)(C)C)c(OC)c(C(C)(C)C)c2)c2ccc3c(c2-c2c(P(c4cc(C(C)(C)C)c(OC)c(C(C)(C)C)c4)c4cc(C(C)(C)C)c(OC)c(C(C)(C)C)c4)ccc4c2OCO4)OCO3)cc1C(C)(C)C	30	70	100	92		24	99	bisphosphine	tri-sub	10.1002/anie.202303488
CC(=O)N/C(C)=C/c1ccc(C)cc1	CC1=CC=C(CC(C)NC(C)=O)C=C1	OCC(F)(F)F	Zn	Co	COc1c(C(C)(C)C)cc(P(c2cc(C(C)(C)C)c(OC)c(C(C)(C)C)c2)c2ccc3c(c2-c2c(P(c4cc(C(C)(C)C)c(OC)c(C(C)(C)C)c4)c4cc(C(C)(C)C)c(OC)c(C(C)(C)C)c4)ccc4c2OCO4)OCO3)cc1C(C)(C)C	20	70	100	2		24	0	bisphosphine	tri-sub	10.1002/anie.202303488
CC(=O)N/C(C)=C/c1ccc(C)cc1	CC1=CC=C(CC(C)NC(C)=O)C=C1	OCC(F)(F)F	Zn	Co	COc1c(C(C)(C)C)cc(P(c2cc(C(C)(C)C)c(OC)c(C(C)(C)C)c2)c2ccc3c(c2-c2c(P(c4cc(C(C)(C)C)c(OC)c(C(C)(C)C)c4)c4cc(C(C)(C)C)c(OC)c(C(C)(C)C)c4)ccc4c2OCO4)OCO3)cc1C(C)(C)C	40	60	100	70		24	99	bisphosphine	tri-sub	10.1002/anie.202303488
CC(=O)N/C(C)=C/c1ccc(C)cc1	CC1=CC=C(C[C@H](C)NC(C)=O)C=C1	OCC(F)(F)F	Zn	Co	COc1c(C(C)(C)C)cc(P(c2cc(C(C)(C)C)c(OC)c(C(C)(C)C)c2)c2ccc3c(c2-c2c(P(c4cc(C(C)(C)C)c(OC)c(C(C)(C)C)c4)c4cc(C(C)(C)C)c(OC)c(C(C)(C)C)c4)ccc4c2OCO4)OCO3)cc1C(C)(C)C	40	70	100		96	24	99	bisphosphine	tri-sub	10.1002/anie.202303488
CC(=O)N/C(C)=C/c1ccc(Cl)cc1	ClC1=CC=C(C[C@H](C)NC(C)=O)C=C1	OCC(F)(F)F	Zn	Co	COc1c(C(C)(C)C)cc(P(c2cc(C(C)(C)C)c(OC)c(C(C)(C)C)c2)c2ccc3c(c2-c2c(P(c4cc(C(C)(C)C)c(OC)c(C(C)(C)C)c4)c4cc(C(C)(C)C)c(OC)c(C(C)(C)C)c4)ccc4c2OCO4)OCO3)cc1C(C)(C)C	40	70	100		98	24	99	bisphosphine	tri-sub	10.1002/anie.202303488
CC(=O)N/C(C)=C/c1ccc(F)cc1	FC1=CC=C(C[C@H](C)NC(C)=O)C=C1	OCC(F)(F)F	Zn	Co	COc1c(C(C)(C)C)cc(P(c2cc(C(C)(C)C)c(OC)c(C(C)(C)C)c2)c2ccc3c(c2-c2c(P(c4cc(C(C)(C)C)c(OC)c(C(C)(C)C)c4)c4cc(C(C)(C)C)c(OC)c(C(C)(C)C)c4)ccc4c2OCO4)OCO3)cc1C(C)(C)C	40	70	100		95	24	99	bisphosphine	tri-sub	10.1002/anie.202303488
CC(=O)N/C(C)=C/c1ccc2ccccc2c1	C[C@H](NC(C)=O)CC1=CC(C=CC=C2)=C2C=C1	OCC(F)(F)F	Zn	Co	COc1c(C(C)(C)C)cc(P(c2cc(C(C)(C)C)c(OC)c(C(C)(C)C)c2)c2ccc3c(c2-c2c(P(c4cc(C(C)(C)C)c(OC)c(C(C)(C)C)c4)c4cc(C(C)(C)C)c(OC)c(C(C)(C)C)c4)ccc4c2OCO4)OCO3)cc1C(C)(C)C	40	70	100		97	24	97	bisphosphine	tri-sub	10.1002/anie.202303488
CC(=O)N/C(C)=C/c1cccc(Br)c1	C[C@H](NC(C)=O)CC1=CC=CC(Br)=C1	OCC(F)(F)F	Zn	Co	COc1c(C(C)(C)C)cc(P(c2cc(C(C)(C)C)c(OC)c(C(C)(C)C)c2)c2ccc3c(c2-c2c(P(c4cc(C(C)(C)C)c(OC)c(C(C)(C)C)c4)c4cc(C(C)(C)C)c(OC)c(C(C)(C)C)c4)ccc4c2OCO4)OCO3)cc1C(C)(C)C	40	70	100		95	24	96	bisphosphine	tri-sub	10.1002/anie.202303488
CC(=O)N/C(C)=C/c1cccc(C)c1	C[C@H](NC(C)=O)CC1=CC=CC(C)=C1	OCC(F)(F)F	Zn	Co	COc1c(C(C)(C)C)cc(P(c2cc(C(C)(C)C)c(OC)c(C(C)(C)C)c2)c2ccc3c(c2-c2c(P(c4cc(C(C)(C)C)c(OC)c(C(C)(C)C)c4)c4cc(C(C)(C)C)c(OC)c(C(C)(C)C)c4)ccc4c2OCO4)OCO3)cc1C(C)(C)C	40	70	100		95	24	98	bisphosphine	tri-sub	10.1002/anie.202303488
CC(=O)N/C(C)=C/c1cccc(Cl)c1	C[C@H](NC(C)=O)CC1=CC=CC(Cl)=C1	OCC(F)(F)F	Zn	Co	COc1c(C(C)(C)C)cc(P(c2cc(C(C)(C)C)c(OC)c(C(C)(C)C)c2)c2ccc3c(c2-c2c(P(c4cc(C(C)(C)C)c(OC)c(C(C)(C)C)c4)c4cc(C(C)(C)C)c(OC)c(C(C)(C)C)c4)ccc4c2OCO4)OCO3)cc1C(C)(C)C	40	70	100		98	24	94	bisphosphine	tri-sub	10.1002/anie.202303488
CC(=O)N/C(C)=C/c1cccc2ccccc12	C[C@H](NC(C)=O)CC1=C(C=CC=C2)C2=CC=C1	OCC(F)(F)F	Zn	Co	COc1c(C(C)(C)C)cc(P(c2cc(C(C)(C)C)c(OC)c(C(C)(C)C)c2)c2ccc3c(c2-c2c(P(c4cc(C(C)(C)C)c(OC)c(C(C)(C)C)c4)c4cc(C(C)(C)C)c(OC)c(C(C)(C)C)c4)ccc4c2OCO4)OCO3)cc1C(C)(C)C	40	70	100		95	24	94	bisphosphine	tri-sub	10.1002/anie.202303488
CC(=O)N/C(C)=C/c1ccccc1	C[C@H](NC(C)=O)CC1=CC=CC=C1	OCC(F)(F)F	Zn	Co	COc1c(C(C)(C)C)cc(P(c2cc(C(C)(C)C)c(OC)c(C(C)(C)C)c2)c2ccc3c(c2-c2c(P(c4cc(C(C)(C)C)c(OC)c(C(C)(C)C)c4)c4cc(C(C)(C)C)c(OC)c(C(C)(C)C)c4)ccc4c2OCO4)OCO3)cc1C(C)(C)C	40	70	100		99	24	98	bisphosphine	tri-sub	10.1002/anie.202303488
CC(=O)N/C(C)=C/c1ccccc1C	C[C@H](NC(C)=O)CC1=CC=CC=C1C	OCC(F)(F)F	Zn	Co	COc1c(C(C)(C)C)cc(P(c2cc(C(C)(C)C)c(OC)c(C(C)(C)C)c2)c2ccc3c(c2-c2c(P(c4cc(C(C)(C)C)c(OC)c(C(C)(C)C)c4)c4cc(C(C)(C)C)c(OC)c(C(C)(C)C)c4)ccc4c2OCO4)OCO3)cc1C(C)(C)C	40	70	100		94	24	99	bisphosphine	tri-sub	10.1002/anie.202303488
CC(=O)N/C(C)=C/c1ccccc1Cl	C[C@H](NC(C)=O)CC1=CC=CC=C1Cl	OCC(F)(F)F	Zn	Co	COc1c(C(C)(C)C)cc(P(c2cc(C(C)(C)C)c(OC)c(C(C)(C)C)c2)c2ccc3c(c2-c2c(P(c4cc(C(C)(C)C)c(OC)c(C(C)(C)C)c4)c4cc(C(C)(C)C)c(OC)c(C(C)(C)C)c4)ccc4c2OCO4)OCO3)cc1C(C)(C)C	40	70	100		96	24	98	bisphosphine	tri-sub	10.1002/anie.202303488
CC(=O)N/C(C)=C/c1cccs1	C[C@H](NC(C)=O)CC1=CC=CS1	OCC(F)(F)F	Zn	Co	COc1c(C(C)(C)C)cc(P(c2cc(C(C)(C)C)c(OC)c(C(C)(C)C)c2)c2ccc3c(c2-c2c(P(c4cc(C(C)(C)C)c(OC)c(C(C)(C)C)c4)c4cc(C(C)(C)C)c(OC)c(C(C)(C)C)c4)ccc4c2OCO4)OCO3)cc1C(C)(C)C	40	70	100		99	24	99	bisphosphine	tri-sub	10.1002/anie.202303488
CC(=O)NC1=Cc2ccc(Br)cc2CC1	BrC1=CC=C2C(CC[C@H](NC(C)=O)C2)=C1	OCC(F)(F)F	Zn	Co	COc1c(C(C)(C)C)cc(P(c2cc(C(C)(C)C)c(OC)c(C(C)(C)C)c2)c2ccc3c(c2-c2c(P(c4cc(C(C)(C)C)c(OC)c(C(C)(C)C)c4)c4cc(C(C)(C)C)c(OC)c(C(C)(C)C)c4)ccc4c2OCO4)OCO3)cc1C(C)(C)C	40	70	100		98	24	92	bisphosphine	tri-sub	10.1002/anie.202303488
CC(=O)NC1=Cc2ccccc2CC1	O=C(N[C@H]1CCC2=CC=CC=C2C1)C	OCC(F)(F)F	Zn	Co	COc1c(C(C)(C)C)cc(P(c2cc(C(C)(C)C)c(OC)c(C(C)(C)C)c2)c2ccc3c(c2-c2c(P(c4cc(C(C)(C)C)c(OC)c(C(C)(C)C)c4)c4cc(C(C)(C)C)c(OC)c(C(C)(C)C)c4)ccc4c2OCO4)OCO3)cc1C(C)(C)C	40	70	100		96	24	99	bisphosphine	tri-sub	10.1002/anie.202303488
COc1cc(/C=C(\C)NC(C)=O)cc(OC)c1	C[C@H](NC(C)=O)CC1=CC(OC)=CC(OC)=C1	OCC(F)(F)F	Zn	Co	COc1c(C(C)(C)C)cc(P(c2cc(C(C)(C)C)c(OC)c(C(C)(C)C)c2)c2ccc3c(c2-c2c(P(c4cc(C(C)(C)C)c(OC)c(C(C)(C)C)c4)c4cc(C(C)(C)C)c(OC)c(C(C)(C)C)c4)ccc4c2OCO4)OCO3)cc1C(C)(C)C	40	70	100		92	24	95	bisphosphine	tri-sub	10.1002/anie.202303488
COc1ccc(/C=C(\C)NC(C)=O)cc1	C[C@H](NC(C)=O)CC1=CC=C(OC)C=C1	OCC(F)(F)F	Zn	Co	COc1c(C(C)(C)C)cc(P(c2cc(C(C)(C)C)c(OC)c(C(C)(C)C)c2)c2ccc3c(c2-c2c(P(c4cc(C(C)(C)C)c(OC)c(C(C)(C)C)c4)c4cc(C(C)(C)C)c(OC)c(C(C)(C)C)c4)ccc4c2OCO4)OCO3)cc1C(C)(C)C	40	70	100		94	24	99	bisphosphine	tri-sub	10.1002/anie.202303488
COc1ccc2c(c1)C=C(NC(C)=O)CC2	O=C(N[C@H]1CCC2=CC=C(OC)C=C2C1)C	OCC(F)(F)F	Zn	Co	COc1c(C(C)(C)C)cc(P(c2cc(C(C)(C)C)c(OC)c(C(C)(C)C)c2)c2ccc3c(c2-c2c(P(c4cc(C(C)(C)C)c(OC)c(C(C)(C)C)c4)c4cc(C(C)(C)C)c(OC)c(C(C)(C)C)c4)ccc4c2OCO4)OCO3)cc1C(C)(C)C	40	70	100		97	24	99	bisphosphine	tri-sub	10.1002/anie.202303488
COc1cccc2c1CCC(NC(C)=O)=C2	O=C(N[C@H]1CCC2=C(OC)C=CC=C2C1)C	OCC(F)(F)F	Zn	Co	COc1c(C(C)(C)C)cc(P(c2cc(C(C)(C)C)c(OC)c(C(C)(C)C)c2)c2ccc3c(c2-c2c(P(c4cc(C(C)(C)C)c(OC)c(C(C)(C)C)c4)c4cc(C(C)(C)C)c(OC)c(C(C)(C)C)c4)ccc4c2OCO4)OCO3)cc1C(C)(C)C	40	70	100		93	24	96	bisphosphine	tri-sub	10.1002/anie.202303488
CC(=O)N/C(C)=C/c1ccc(C)cc1	CC1=CC=C(CC(C)NC(C)=O)C=C1	OCC(F)(F)F	Zn	Co	COc1cccc(P(c2ccccc2)c2ccccc2)c1-c1c(OC)cccc1P(c1ccccc1)c1ccccc1	40	70	100	3		24	0	bisphosphine	tri-sub	10.1002/anie.202303488
CC(=O)N/C(C)=C/c1ccc(C)cc1	CC1=CC=C(CC(C)NC(C)=O)C=C1	OCC(F)(F)F	Zn	Co	CP(c1ccccc1P(C)C(C)(C)C)C(C)(C)C	40	70	100	3		24	0	bisphosphine	tri-sub	10.1002/anie.202303488
